# Supplementary material for: Advanced glycation end-product crosslinking activates a type VI secretion system phospholipase effector protein
Source: Nat Commun. 2024 Oct 11;15:8804. doi: 10.1038/s41467-024-53075-x (PMC11470151; doi:10.1038/s41467-024-53075-x)
Supplement: Supplementary file 3 — Source Data [file 41467_2024_53075_MOESM3_ESM.xlsx]

## Sheet: Figure 1a
Figure 1a
anti-Tle immunoblot

## Sheet: Figure 1b
Figure 1b
purification of unprocessed and processed lipase domains

## Sheet: Figure 1c
Figure 1c
mass spectrometry of soluble His6-lipase domain
				Deconvoluted spectrum data				Raw charge series
				Molecular mass (Da)	Normalized intensity (%)			m/z	Relative intensity (%)
				15000	0.0555278			613.796	1910
				15001	0.0501814			613.806	1760
				15002	0.0405291			613.817	1380
				15003	0.0343933			613.827	1110
				15004	0.0334604			613.837	724
				15005	0.037515			613.847	779
				15006	0.0461626			613.857	760
				15007	0.0601566			613.867	727
				15008	0.0811117			613.877	1300
				15009	0.10239			613.888	1450
				15010	0.10361			613.898	1160
				15011	0.0791741			613.908	784
				15012	0.0518679			613.918	761
				15013	0.0384121			613.928	804
				15014	0.0360798			613.938	1130
				15015	0.0389144			613.948	1030
				15016	0.0444403			613.958	1290
				15017	0.0521549			613.969	1230
				15018	0.0609101			613.979	1140
				15019	0.0662207			613.989	1090
				15020	0.0633501			613.999	925
				15021	0.0530161			614.009	838
				15022	0.0407444			614.019	775
				15023	0.0321184			614.029	1090
				15024	0.029438			614.04	1160
				15025	0.0322296			614.05	978
				15026	0.0378739			614.06	1220
				15027	0.0473467			614.07	1150
				15028	0.0581831			614.08	751
				15029	0.0611613			614.09	1380
				15030	0.0583984			614.101	1050
				15031	0.0574296			614.111	822
				15032	0.0593672			614.121	605
				15033	0.0623813			614.131	816
				15034	0.0635654			614.141	887
				15035	0.0614125			614.151	726
				15036	0.056389			614.161	564
				15037	0.0509349			614.172	738
				15038	0.0475261			614.182	663
				15039	0.0461626			614.192	878
				15040	0.0449067			614.202	776
				15041	0.0416774			614.212	714
				15042	0.0364745			614.222	1460
				15043	0.0318206			614.232	1010
				15044	0.0305611			614.243	701
				15045	0.0339268			614.253	845
				15046	0.0421797			614.263	829
				15047	0.0548102			614.273	2140
				15048	0.0674048			614.283	1700
				15049	0.0721412			614.293	1130
				15050	0.0667948			614.303	1160
				15051	0.0575731			614.314	877
				15052	0.0501455			614.324	1350
				15053	0.0443685			614.334	877
				15054	0.0378739			614.344	1330
				15055	0.0304391			614.354	962
				15056	0.0241992			614.364	1140
				15057	0.0211672			614.375	689
				15058	0.0219028			614.385	757
				15059	0.0254515			614.395	978
				15060	0.0293483			614.405	684
				15061	0.0308266			614.415	578
				15062	0.0293698			614.425	575
				15063	0.0270913			614.435	690
				15064	0.0263198			614.446	578
				15065	0.0274286			614.456	475
				15066	0.0285768			614.466	822
				15067	0.0273461			614.476	703
				15068	0.0237256			614.486	1040
				15069	0.0206684			614.496	1040
				15070	0.0207402			614.506	1070
				15071	0.0246154			614.516	739
				15072	0.0318852			614.527	932
				15073	0.0399191			614.537	849
				15074	0.0442968			614.547	1090
				15075	0.0429332			614.557	1270
				15076	0.037838			614.567	1050
				15077	0.032549			614.577	877
				15078	0.0294667			614.588	927
				15079	0.0287132			614.598	907
				15080	0.0286881			614.608	681
				15081	0.0275219			614.618	818
				15082	0.0249814			614.628	882
				15083	0.0223872			614.638	1100
				15084	0.0210308			614.649	933
				15085	0.0215009			614.659	588
				15086	0.0238189			614.669	719
				15087	0.0284333			614.679	1020
				15088	0.0358645			614.689	1550
				15089	0.0422874			614.699	799
				15090	0.0404215			614.709	943
				15091	0.0299045			614.72	884
				15092	0.0182715			614.73	1060
				15093	0.0108439			614.74	1410
				15094	0.00780829			614.75	1200
				15095	0.00871611			614.76	1210
				15096	0.0171771			614.77	1200
				15097	0.0528367			614.78	1360
				15098	0.143259			614.791	1640
				15099	0.230166			614.801	1600
				15100	0.207309			614.811	1620
				15101	0.111324			614.821	1260
				15102	0.047275			614.831	849
				15103	0.0294272			614.841	819
				15104	0.0328145			614.852	866
				15105	0.0493561			614.862	781
				15106	0.0766982			614.872	1060
				15107	0.101959			614.882	968
				15108	0.103897			614.892	1220
				15109	0.0806094			614.902	1320
				15110	0.0528726			614.913	1250
				15111	0.034788			614.923	1190
				15112	0.0249312			614.933	928
				15113	0.019287			614.943	1220
				15114	0.0169905			614.953	1410
				15115	0.0196673			614.963	1440
				15116	0.0315299			614.973	1310
				15117	0.0581472			614.984	953
				15118	0.0974022			614.994	1190
				15119	0.13472			615.004	1220
				15120	0.156177			615.014	1140
				15121	0.153127			615.024	958
				15122	0.121623			615.034	951
				15123	0.0795688			615.044	566
				15124	0.0536979			615.055	851
				15125	0.0503608			615.065	934
				15126	0.0620943			615.075	628
				15127	0.081937			615.085	1020
				15128	0.104435			615.095	952
				15129	0.122017			615.105	817
				15130	0.122376			615.115	904
				15131	0.101385			615.126	949
				15132	0.0729665			615.136	1030
				15133	0.0526932			615.146	1220
				15134	0.0434715			615.156	1100
				15135	0.0418927			615.166	888
				15136	0.0446556			615.177	720
				15137	0.0503608			615.187	600
				15138	0.0589366			615.197	921
				15139	0.067656			615.207	865
				15140	0.0707777			615.217	634
				15141	0.0661848			615.227	521
				15142	0.0587213			615.237	549
				15143	0.0544514			615.247	1130
				15144	0.0553843			615.258	988
				15145	0.060336			615.268	788
				15146	0.0677636			615.278	921
				15147	0.0759806			615.288	799
				15148	0.0819011			615.298	707
				15149	0.08226			615.308	1260
				15150	0.0769853			615.319	1080
				15151	0.0689477			615.329	779
				15152	0.0597619			615.339	733
				15153	0.0498944			615.349	655
				15154	0.041175			615.359	1080
				15155	0.0356133			615.369	1250
				15156	0.0334604			615.38	815
				15157	0.0334604			615.39	564
				15158	0.0337474			615.4	555
				15159	0.0331016			615.41	821
				15160	0.0317165			615.42	571
				15161	0.0304463			615.43	855
				15162	0.0302059			615.441	829
				15163	0.0313649			615.451	687
				15164	0.033281			615.461	714
				15165	0.0348598			615.471	834
				15166	0.0356133			615.481	965
				15167	0.0356133			615.491	1280
				15168	0.0354339			615.501	781
				15169	0.0354339			615.512	822
				15170	0.035398			615.522	970
				15171	0.0348598			615.532	1250
				15172	0.0337833			615.542	1010
				15173	0.0324019			615.552	1020
				15174	0.0307872			615.562	931
				15175	0.0286091			615.572	840
				15176	0.0258821			615.583	890
				15177	0.0236825			615.593	1020
				15178	0.0232986			615.603	540
				15179	0.0251716			615.613	754
				15180	0.0284728			615.623	790
				15181	0.0314079			615.634	603
				15182	0.0327786			615.644	706
				15183	0.0328504			615.654	735
				15184	0.0324198			615.664	1060
				15185	0.0320251			615.674	1000
				15186	0.032043			615.684	867
				15187	0.0328504			615.694	775
				15188	0.0346445			615.705	871
				15189	0.0369409			615.715	928
				15190	0.0382686			615.725	1540
				15191	0.0372639			615.735	1290
				15192	0.0334245			615.745	1320
				15193	0.0279955			615.755	1530
				15194	0.023234			615.766	1800
				15195	0.0207904			615.776	1580
				15196	0.0208622			615.786	1900
				15197	0.0227532			615.796	1490
				15198	0.025918			615.806	1310
				15199	0.0311639			615.816	1350
				15200	0.0394168			615.827	1470
				15201	0.0458397			615.837	1240
				15202	0.0419644			615.847	986
				15203	0.0294559			615.857	1130
				15204	0.0185514			615.867	985
				15205	0.0131224			615.877	998
				15206	0.010869			615.888	953
				15207	0.0107112			615.898	916
				15208	0.0146976			615.908	1360
				15209	0.0369768			615.918	1460
				15210	0.121551			615.928	959
				15211	0.257113			615.938	1130
				15212	0.299203			615.948	1120
				15213	0.193423			615.959	1050
				15214	0.07677			615.969	1020
				15215	0.0289177			615.979	1420
				15216	0.0215762			615.989	1580
				15217	0.0367974			615.999	1150
				15218	0.0824753			616.009	967
				15219	0.152409			616.02	826
				15220	0.191162			616.03	1160
				15221	0.155639			616.04	1240
				15222	0.0864582			616.05	1150
				15223	0.0412827			616.06	1070
				15224	0.0262266			616.07	741
				15225	0.024619			616.081	1110
				15226	0.0267791			616.091	809
				15227	0.0318493			616.101	928
				15228	0.048495			616.111	1350
				15229	0.0867093			616.121	990
				15230	0.128691			616.131	1290
				15231	0.133787			616.141	886
				15232	0.0985504			616.152	634
				15233	0.0595825			616.162	828
				15234	0.0379815			616.172	1090
				15235	0.031146			616.182	1000
				15236	0.0342498			616.192	846
				15237	0.0461267			616.202	1020
				15238	0.0641036			616.213	635
				15239	0.0777747			616.223	902
				15240	0.0764471			616.233	790
				15241	0.0634578			616.243	1140
				15242	0.0513655			616.253	1220
				15243	0.047275			616.264	850
				15244	0.0510426			616.274	1010
				15245	0.0598696			616.284	745
				15246	0.0690913			616.294	774
				15247	0.0753706			616.304	927
				15248	0.0778465			616.314	1280
				15249	0.0746889			616.324	1750
				15250	0.0651801			616.335	1740
				15251	0.0529443			616.345	1090
				15252	0.0425027			616.355	1030
				15253	0.0361874			616.365	769
				15254	0.0339986			616.375	677
				15255	0.0347521			616.385	1160
				15256	0.0364386			616.396	1160
				15257	0.0371203			616.406	1520
				15258	0.0355057			616.416	873
				15259	0.0316483			616.426	1170
				15260	0.0275829			616.436	1160
				15261	0.026101			616.447	1760
				15262	0.0281175			616.457	897
				15263	0.0317775			616.467	894
				15264	0.0337115			616.477	869
				15265	0.0323624			616.487	1180
				15266	0.0293088			616.497	1230
				15267	0.0272564			616.507	1440
				15268	0.0275147			616.518	1070
				15269	0.0294882			616.528	827
				15270	0.0316914			616.538	944
				15271	0.0327069			616.548	948
				15272	0.0319139			616.558	424
				15273	0.0305539			616.568	847
				15274	0.030719			616.579	1060
				15275	0.0333886			616.589	607
				15276	0.0379815			616.599	760
				15277	0.0434715			616.609	1200
				15278	0.0490691			616.619	1350
				15279	0.0535184			616.629	979
				15280	0.0535543			616.64	879
				15281	0.0470597			616.65	1030
				15282	0.0376586			616.66	812
				15283	0.0310419			616.67	948
				15284	0.0291402			616.68	995
				15285	0.0297645			616.69	1100
				15286	0.0298506			616.701	1400
				15287	0.028218			616.711	1010
				15288	0.0259467			616.721	1190
				15289	0.0245437			616.731	1150
				15290	0.0248487			616.741	1320
				15291	0.027138			616.751	1300
				15292	0.0309163			616.762	1840
				15293	0.0352186			616.772	1240
				15294	0.0391656			616.782	1550
				15295	0.0420003			616.792	1500
				15296	0.0431126			616.802	1090
				15297	0.0420721			616.812	1490
				15298	0.0392374			616.823	1270
				15299	0.0357209			616.833	1020
				15300	0.03247			616.843	976
				15301	0.0304176			616.853	1020
				15302	0.0296102			616.863	1930
				15303	0.0289141			616.873	993
				15304	0.0286629			616.884	993
				15305	0.0302418			616.894	903
				15306	0.0332092			616.904	940
				15307	0.0392733			616.914	902
				15308	0.0616637			616.924	1300
				15309	0.115487			616.934	1490
				15310	0.171499			616.945	1440
				15311	0.174046			616.955	1780
				15312	0.129337			616.965	1170
				15313	0.0879652			616.975	946
				15314	0.069486			616.985	1260
				15315	0.0658978			616.995	1170
				15316	0.0684095			617.006	1480
				15317	0.0710289			617.016	1210
				15318	0.0706701			617.026	1390
				15319	0.0677995			617.036	1090
				15320	0.0641036			617.046	841
				15321	0.0601925			617.057	1050
				15322	0.0557431			617.067	1010
				15323	0.0507914			617.077	762
				15324	0.0463779			617.087	545
				15325	0.0441891			617.097	974
				15326	0.0466291			617.107	1170
				15327	0.0578961			617.117	1360
				15328	0.0822241			617.128	1250
				15329	0.111611			617.138	1220
				15330	0.122448			617.148	1180
				15331	0.103969			617.158	901
				15332	0.0742583			617.168	834
				15333	0.0531237			617.179	1620
				15334	0.0449785			617.189	1140
				15335	0.0497508			617.199	1180
				15336	0.0718901			617.209	865
				15337	0.113226			617.219	779
				15338	0.150508			617.229	738
				15339	0.146345			617.24	881
				15340	0.104471			617.25	1150
				15341	0.064606			617.26	1140
				15342	0.0469161			617.27	790
				15343	0.0494997			617.28	1110
				15344	0.0769135			617.29	1270
				15345	0.145986			617.301	1430
				15346	0.237773			617.311	978
				15347	0.272363			617.321	789
				15348	0.218504			617.331	670
				15349	0.141142			617.341	930
				15350	0.0914458			617.351	672
				15351	0.0690195			617.362	1210
				15352	0.0647854			617.372	1060
				15353	0.0735765			617.382	745
				15354	0.0900105			617.392	734
				15355	0.105296			617.402	1040
				15356	0.112473			617.413	1140
				15357	0.111073			617.423	928
				15358	0.102569			617.433	1490
				15359	0.0879293			617.443	1350
				15360	0.0702395			617.453	1170
				15361	0.0550255			617.463	763
				15362	0.0478491			617.474	1030
				15363	0.0531596			617.484	622
				15364	0.0751912			617.494	628
				15365	0.112293			617.504	951
				15366	0.146919			617.514	804
				15367	0.154526			617.524	758
				15368	0.131813			617.535	1610
				15369	0.100667			617.545	947
				15370	0.0820088			617.555	807
				15371	0.0821164			617.565	976
				15372	0.0962181			617.575	825
				15373	0.110069			617.585	475
				15374	0.108167			617.596	577
				15375	0.0904052			617.606	657
				15376	0.0696295			617.616	1100
				15377	0.0557431			617.626	1400
				15378	0.0506838			617.636	824
				15379	0.0521908			617.646	507
				15380	0.0567837			617.657	826
				15381	0.0612331			617.667	1040
				15382	0.0643548			617.677	1380
				15383	0.0681942			617.687	1100
				15384	0.0753347			617.697	1260
				15385	0.0829776			617.708	1640
				15386	0.0821882			617.718	2580
				15387	0.0683377			617.728	1680
				15388	0.0499661			617.738	2170
				15389	0.0392374			617.748	2040
				15390	0.0400986			617.759	2570
				15391	0.050612			617.769	2980
				15392	0.0666872			617.779	4380
				15393	0.0800712			617.789	6620
				15394	0.0812912			617.799	8770
				15395	0.069773			617.809	7710
				15396	0.0542002			617.819	6460
				15397	0.0428974			617.83	7430
				15398	0.038448			617.84	6260
				15399	0.0399909			617.85	4390
				15400	0.0454091			617.86	4860
				15401	0.051509			617.87	5630
				15402	0.0558867			617.881	4710
				15403	0.0579678			617.891	4330
				15404	0.0575013			617.901	4550
				15405	0.0531955			617.911	7460
				15406	0.0450862			617.921	6380
				15407	0.0368333			617.932	4340
				15408	0.0324162			617.942	7300
				15409	0.0334604			617.952	8670
				15410	0.0393091			617.962	7490
				15411	0.0471314			617.972	5770
				15412	0.0525855			617.982	8060
				15413	0.0526214			617.993	8220
				15414	0.0484591			618.003	5040
				15415	0.0437585			618.013	6600
				15416	0.040888			618.023	6100
				15417	0.0400627			618.033	6800
				15418	0.0403497			618.043	4160
				15419	0.0409597			618.054	6510
				15420	0.0424668			618.064	8000
				15421	0.0462344			618.074	4350
				15422	0.052729			618.084	4350
				15423	0.0601566			618.094	6580
				15424	0.0644625			618.105	5050
				15425	0.0621301			618.115	4970
				15426	0.0549178			618.125	3320
				15427	0.0491408			618.135	2190
				15428	0.0495355			618.145	2880
				15429	0.054882			618.155	2420
				15430	0.0575013			618.165	4360
				15431	0.0511502			618.176	4470
				15432	0.0398833			618.186	3610
				15433	0.0316627			618.196	3130
				15434	0.0311209			618.206	2310
				15435	0.0464138			618.216	2400
				15436	0.100919			618.227	2130
				15437	0.199594			618.237	2450
				15438	0.266443			618.247	1810
				15439	0.232175			618.257	1860
				15440	0.150866			618.267	1930
				15441	0.0996269			618.278	1680
				15442	0.0882164			618.288	1910
				15443	0.104184			618.298	3180
				15444	0.136227			618.308	2000
				15445	0.157935			618.318	1840
				15446	0.143869			618.328	1730
				15447	0.105691			618.339	1950
				15448	0.0733612			618.349	1770
				15449	0.0578961			618.359	1730
				15450	0.0559225			618.369	1310
				15451	0.0669383			618.379	1050
				15452	0.100632			618.389	1260
				15453	0.162779			618.4	1200
				15454	0.219904			618.41	1450
				15455	0.231458			618.42	1120
				15456	0.214162			618.43	1080
				15457	0.197262			618.44	1020
				15458	0.174369			618.451	950
				15459	0.141035			618.461	1240
				15460	0.111683			618.471	1480
				15461	0.0978687			618.481	1360
				15462	0.0982992			618.491	911
				15463	0.105978			618.502	1380
				15464	0.116169			618.512	999
				15465	0.124385			618.522	1050
				15466	0.124744			618.532	924
				15467	0.115846			618.542	1140
				15468	0.103646			618.553	1100
				15469	0.0955004			618.563	993
				15470	0.0953928			618.573	1220
				15471	0.104937			618.583	1940
				15472	0.122591			618.593	1390
				15473	0.138954			618.603	1030
				15474	0.141645			618.614	1090
				15475	0.130163			618.624	1000
				15476	0.115881			618.634	1250
				15477	0.108095			618.644	1600
				15478	0.110427			618.654	1030
				15479	0.124206			618.664	1140
				15480	0.145161			618.675	1380
				15481	0.158438			618.685	1180
				15482	0.152015			618.695	740
				15483	0.131992			618.705	1070
				15484	0.112114			618.715	1610
				15485	0.0981916			618.726	1100
				15486	0.0909434			618.736	1390
				15487	0.0908358			618.746	2400
				15488	0.0962898			618.756	2210
				15489	0.101923			618.766	2030
				15490	0.100632			618.777	1500
				15491	0.0901899			618.787	1660
				15492	0.0753706			618.797	1410
				15493	0.063386			618.807	1930
				15494	0.0590443			618.817	1560
				15495	0.0629554			618.827	1610
				15496	0.0719259			618.838	1850
				15497	0.080107			618.848	1650
				15498	0.0846999			618.858	1310
				15499	0.0888264			618.868	1510
				15500	0.0975816			618.878	1260
				15501	0.108597			618.889	1370
				15502	0.110212			618.899	913
				15503	0.0968998			618.909	1330
				15504	0.0778824			618.919	1320
				15505	0.0630631			618.929	1170
				15506	0.0543796			618.939	1220
				15507	0.0509349			618.95	1050
				15508	0.0517961			618.96	1200
				15509	0.0540926			618.97	1080
				15510	0.0543078			618.98	1170
				15511	0.0519037			618.99	1390
				15512	0.0499302			619.001	1430
				15513	0.0517961			619.011	1730
				15514	0.0593313			619.021	1480
				15515	0.0713518			619.031	1300
				15516	0.0817576			619.041	1360
				15517	0.0830135			619.052	1420
				15518	0.0737559			619.062	1310
				15519	0.0598696			619.072	1080
				15520	0.0477773			619.082	1020
				15521	0.0402421			619.092	914
				15522	0.0370845			619.102	723
				15523	0.0371921			619.113	1050
				15524	0.0399191			619.123	1250
				15525	0.0455526			619.133	929
				15526	0.053949			619.143	925
				15527	0.0639242			619.153	1200
				15528	0.0721412			619.164	1090
				15529	0.0740789			619.174	1190
				15530	0.0676201			619.184	1210
				15531	0.0555278			619.194	1420
				15532	0.043615			619.204	1270
				15533	0.0376227			619.215	755
				15534	0.0412827			619.225	866
				15535	0.0580755			619.235	1040
				15536	0.0846641			619.245	1010
				15537	0.0979404			619.255	1450
				15538	0.0794612			619.265	845
				15539	0.0470956			619.276	1160
				15540	0.0256237			619.286	1170
				15541	0.0177333			619.296	1160
				15542	0.0199651			619.306	1340
				15543	0.0455885			619.316	1380
				15544	0.169023			619.327	1460
				15545	0.444525			619.337	1170
				15546	0.637571			619.347	1490
				15547	0.50086			619.357	1890
				15548	0.23605			619.367	1460
				15549	0.0944957			619.378	1620
				15550	0.058829			619.388	1740
				15551	0.0650725			619.398	1330
				15552	0.0993039			619.408	1520
				15553	0.155782			619.418	1240
				15554	0.203147			619.428	1040
				15555	0.203218			619.439	910
				15556	0.157612			619.449	1680
				15557	0.102462			619.459	1330
				15558	0.0637448			619.469	1170
				15559	0.0437585			619.479	1180
				15560	0.0376227			619.49	1180
				15561	0.0453732			619.5	1230
				15562	0.0761241			619.51	905
				15563	0.147099			619.52	961
				15564	0.25374			619.53	1280
				15565	0.32493			619.541	2480
				15566	0.288474			619.551	2290
				15567	0.185349			619.561	1900
				15568	0.105404			619.571	2120
				15569	0.0735406			619.581	1390
				15570	0.07311			619.592	2170
				15571	0.0940652			619.602	1580
				15572	0.131167			619.612	1150
				15573	0.169705			619.622	1190
				15574	0.187753			619.632	1740
				15575	0.176989			619.643	1850
				15576	0.149682			619.653	1320
				15577	0.122161			619.663	1150
				15578	0.103574			619.673	1150
				15579	0.0961463			619.683	880
				15580	0.0976175			619.693	1130
				15581	0.103251			619.704	1280
				15582	0.109243			619.714	1840
				15583	0.114733			619.724	1210
				15584	0.119003			619.734	1710
				15585	0.118465			619.744	1960
				15586	0.109207			619.755	2770
				15587	0.0923069			619.765	2060
				15588	0.0739353			619.775	1820
				15589	0.059726			619.785	1520
				15590	0.0526214			619.795	2240
				15591	0.0527649			619.806	2640
				15592	0.0583984			619.816	2220
				15593	0.0666513			619.826	1750
				15594	0.0725718			619.836	1990
				15595	0.072213			619.846	1980
				15596	0.0668666			619.856	1860
				15597	0.0606231			619.867	1860
				15598	0.055779			619.877	1610
				15599	0.0529802			619.887	1340
				15600	0.0523702			619.897	1480
				15601	0.0545949			619.908	876
				15602	0.0602284			619.918	1280
				15603	0.0680148			619.928	1900
				15604	0.0744377			619.938	919
				15605	0.0761241			619.948	1060
				15606	0.0724283			619.958	928
				15607	0.0650725			619.969	964
				15608	0.0560302			619.979	1430
				15609	0.0464138			619.989	1230
				15610	0.0380892			619.999	1260
				15611	0.0337833			620.009	1110
				15612	0.0359362			620.02	1330
				15613	0.046055			620.03	1510
				15614	0.0619148			620.04	2020
				15615	0.0733971			620.05	1790
				15616	0.0699524			620.06	1070
				15617	0.0540567			620.071	1470
				15618	0.0378739			620.081	786
				15619	0.0289931			620.091	1010
				15620	0.0272564			620.101	1300
				15621	0.0298148			620.111	1040
				15622	0.0346804			620.122	1150
				15623	0.0435432			620.132	1600
				15624	0.0617713			620.142	912
				15625	0.0852023			620.152	976
				15626	0.0952134			620.162	893
				15627	0.0852023			620.173	1130
				15628	0.069486			620.183	1130
				15629	0.0559225			620.193	930
				15630	0.0427897			620.203	1150
				15631	0.0319103			620.213	1390
				15632	0.025613			620.223	892
				15633	0.0240665			620.234	1050
				15634	0.0280852			620.244	1470
				15635	0.0399909			620.254	2140
				15636	0.0693783			620.264	809
				15637	0.133141			620.274	1400
				15638	0.200133			620.285	1150
				15639	0.195611			620.295	1680
				15640	0.126861			620.305	3260
				15641	0.0699883			620.315	2010
				15642	0.0523702			620.326	1380
				15643	0.0600849			620.336	849
				15644	0.0832288			620.346	1120
				15645	0.115343			620.356	1310
				15646	0.14125			620.366	1180
				15647	0.140891			620.376	1170
				15648	0.114303			620.387	1340
				15649	0.0826188			620.397	1250
				15650	0.0615919			620.407	790
				15651	0.0525137			620.417	1050
				15652	0.0511502			620.428	1100
				15653	0.0537696			620.438	1110
				15654	0.0587931			620.448	1570
				15655	0.0671895			620.458	778
				15656	0.0803582			620.468	1200
				15657	0.0953928			620.479	894
				15658	0.10282			620.489	883
				15659	0.0958951			620.499	1000
				15660	0.0799994			620.509	1180
				15661	0.0659336			620.519	1090
				15662	0.0587213			620.529	1130
				15663	0.0578961			620.54	761
				15664	0.0626684			620.55	750
				15665	0.0710648			620.56	893
				15666	0.0783488			620.57	1070
				15667	0.0801788			620.581	1200
				15668	0.0765906			620.591	1540
				15669	0.0715312			620.601	1330
				15670	0.0684813			620.611	879
				15671	0.0680148			620.621	855
				15672	0.0699883			620.631	736
				15673	0.0736124			620.642	1030
				15674	0.0763753			620.652	1540
				15675	0.0759447			620.662	1690
				15676	0.0708136			620.672	1460
				15677	0.0623454			620.682	1030
				15678	0.0539849			620.693	907
				15679	0.0478132			620.703	1170
				15680	0.0437944			620.713	1580
				15681	0.0409956			620.723	1120
				15682	0.0389503			620.734	1000
				15683	0.039058			620.744	1340
				15684	0.0422874			620.754	1580
				15685	0.046952			620.764	1750
				15686	0.0500379			620.774	1710
				15687	0.0494638			620.784	1190
				15688	0.0455885			620.795	951
				15689	0.0412468			620.805	1310
				15690	0.0388427			620.815	1010
				15691	0.0385556			620.825	1200
				15692	0.0392374			620.836	1230
				15693	0.0400986			620.846	832
				15694	0.0409597			620.856	946
				15695	0.0419644			620.866	991
				15696	0.0429691			620.876	965
				15697	0.043005			620.886	897
				15698	0.0408162			620.897	1060
				15699	0.0364027			620.907	1070
				15700	0.0317129			620.917	1410
				15701	0.0291366			620.927	1110
				15702	0.0298793			620.938	1420
				15703	0.0334963			620.948	2170
				15704	0.0381609			620.958	1820
				15705	0.0418568			620.968	2280
				15706	0.0443326			620.978	1930
				15707	0.0467726			620.989	1580
				15708	0.0476697			620.999	1270
				15709	0.043615			621.009	1340
				15710	0.0349315			621.019	1610
				15711	0.026083			621.029	1280
				15712	0.0200584			621.039	1350
				15713	0.0171592			621.05	1120
				15714	0.0171412			621.06	880
				15715	0.0201984			621.07	964
				15716	0.0302489			621.08	1190
				15717	0.0626325			621.091	1510
				15718	0.1152			621.101	1110
				15719	0.135365			621.111	1060
				15720	0.0976534			621.121	1580
				15721	0.0509349			621.131	853
				15722	0.0296748			621.141	934
				15723	0.0252793			621.152	858
				15724	0.0280207			621.162	1330
				15725	0.036008			621.172	1320
				15726	0.0479926			621.182	1090
				15727	0.0564608			621.193	1160
				15728	0.0518679			621.203	1520
				15729	0.0371921			621.213	797
				15730	0.025003			621.223	789
				15731	0.020855			621.233	899
				15732	0.0222472			621.244	799
				15733	0.0258211			621.254	768
				15734	0.0292442			621.264	966
				15735	0.0327427			621.274	1010
				15736	0.0413185			621.284	1240
				15737	0.0596543			621.295	1170
				15738	0.0788153			621.305	1220
				15739	0.08104			621.315	1450
				15740	0.0648931			621.325	1460
				15741	0.0463061			621.335	1480
				15742	0.0354698			621.346	1750
				15743	0.0321435			621.356	1720
				15744	0.0334604			621.366	1490
				15745	0.0370845			621.376	1610
				15746	0.0413185			621.386	2000
				15747	0.0442968			621.397	1720
				15748	0.0439738			621.407	1840
				15749	0.0408162			621.417	1890
				15750	0.0371203			621.427	2280
				15751	0.0343574			621.438	1260
				15752	0.0322583			621.448	831
				15753	0.0304678			621.458	971
				15754	0.0293555			621.468	730
				15755	0.0290074			621.478	921
				15756	0.0286737			621.489	1140
				15757	0.0273891			621.499	1110
				15758	0.0251393			621.509	736
				15759	0.0232878			621.519	1350
				15760	0.0239157			621.529	1120
				15761	0.0291761			621.54	1260
				15762	0.0406368			621.55	1020
				15763	0.0590084			621.56	988
				15764	0.0810759			621.57	1030
				15765	0.0958951			621.58	1150
				15766	0.0931681			621.591	1060
				15767	0.0757653			621.601	1240
				15768	0.0558867			621.611	1080
				15769	0.0420003			621.621	1080
				15770	0.0348598			621.631	992
				15771	0.0320071			621.642	677
				15772	0.031372			621.652	889
				15773	0.0315371			621.662	909
				15774	0.0313972			621.672	638
				15775	0.0310706			621.683	778
				15776	0.0316053			621.693	946
				15777	0.0340345			621.703	1160
				15778	0.0386992			621.713	1640
				15779	0.0439738			621.723	1710
				15780	0.0459832			621.734	1620
				15781	0.0416415			621.744	1430
				15782	0.0325561			621.754	1340
				15783	0.0236933			621.764	1470
				15784	0.0181208			621.774	1450
				15785	0.0157526			621.784	1560
				15786	0.0153615			621.795	1470
				15787	0.016176			621.805	1690
				15788	0.0185191			621.815	1360
				15789	0.0231443			621.825	1560
				15790	0.0299224			621.836	1440
				15791	0.036618			621.846	972
				15792	0.0393091			621.856	988
				15793	0.0357568			621.866	1190
				15794	0.0284261			621.876	1020
				15795	0.0218812			621.887	1040
				15796	0.0189963			621.897	1020
				15797	0.0201445			621.907	703
				15798	0.0239875			621.917	949
				15799	0.0278556			621.928	1510
				15800	0.0296425			621.938	1470
				15801	0.0298255			621.948	1380
				15802	0.0300875			621.958	1320
				15803	0.0311424			621.968	1570
				15804	0.0320825			621.979	1310
				15805	0.0309953			621.989	835
				15806	0.0271882			621.999	1170
				15807	0.0223692			622.009	968
				15808	0.0186985			622.019	1180
				15809	0.0169116			622.03	980
				15810	0.0164702			622.04	1460
				15811	0.0165456			622.05	1040
				15812	0.0167716			622.06	924
				15813	0.0171735			622.07	1110
				15814	0.0178804			622.081	1600
				15815	0.0189246			622.091	1520
				15816	0.0197068			622.101	1330
				15817	0.0192977			622.111	1730
				15818	0.0176184			622.121	1050
				15819	0.0155193			622.132	960
				15820	0.0141379			622.142	1380
				15821	0.0144285			622.152	783
				15822	0.0164343			622.162	729
				15823	0.0190824			622.173	1100
				15824	0.0207043			622.183	976
				15825	0.0202845			622.193	1020
				15826	0.0186662			622.203	1240
				15827	0.0176723			622.213	1540
				15828	0.01811			622.224	1120
				15829	0.0192618			622.234	637
				15830	0.0198467			622.244	1290
				15831	0.0192547			622.254	1310
				15832	0.018067			622.264	1280
				15833	0.0173242			622.275	1310
				15834	0.0172094			622.285	1220
				15835	0.0170228			622.295	1350
				15836	0.01628			622.305	1460
				15837	0.0153902			622.316	1040
				15838	0.0153507			622.326	1420
				15839	0.0168255			622.336	1340
				15840	0.0191829			622.346	1580
				15841	0.0207079			622.356	2300
				15842	0.0204747			622.367	1120
				15843	0.0191614			622.377	1700
				15844	0.0181208			622.387	1900
				15845	0.0182284			622.397	1420
				15846	0.0189568			622.408	1370
				15847	0.0189712			622.418	1080
				15848	0.0174606			622.428	804
				15849	0.0145111			622.438	742
				15850	0.0110269			622.448	1480
				15851	0.00824606			622.459	1230
				15852	0.00690048			622.469	1120
				15853	0.00728442			622.479	1020
				15854	0.00953781			622.489	1070
				15855	0.0130794			622.499	1170
				15856	0.0162155			622.51	1380
				15857	0.0172309			622.52	905
				15858	0.0160827			622.53	981
				15859	0.0143747			622.54	521
				15860	0.0135171			622.551	740
				15861	0.0138724			622.561	1430
				15862	0.0150888			622.571	1390
				15863	0.0163769			622.581	1270
				15864	0.0167645			622.591	865
				15865	0.0158531			622.601	844
				15866	0.0141702			622.612	1100
				15867	0.0126811			622.622	963
				15868	0.0121644			622.632	1040
				15869	0.0125411			622.642	1110
				15870	0.0128533			622.653	1000
				15871	0.0123402			622.663	927
				15872	0.0112099			622.673	1010
				15873	0.0102554			622.683	857
				15874	0.0100832			622.693	959
				15875	0.0106179			622.704	1150
				15876	0.011253			622.714	970
				15877	0.0114575			622.724	1040
				15878	0.0112279			622.734	871
				15879	0.010887			622.745	1500
				15880	0.0107901			622.755	1100
				15881	0.0110233			622.765	1510
				15882	0.0114001			622.775	1320
				15883	0.0118199			622.785	2040
				15884	0.0121787			622.796	1910
				15885	0.0124514			622.806	2740
				15886	0.0129717			622.816	1460
				15887	0.0138437			622.826	1280
				15888	0.0148699			622.837	1410
				15889	0.015444			622.847	1390
				15890	0.0144644			622.857	1560
				15891	0.0121106			622.867	1300
				15892	0.0102052			622.877	1270
				15893	0.0100222			622.888	1240
				15894	0.0115616			622.898	1170
				15895	0.0139334			622.908	1460
				15896	0.0156665			622.918	1000
				15897	0.0160899			622.928	1110
				15898	0.0159428			622.939	1100
				15899	0.0159033			622.949	1100
				15900	0.0156091			622.959	1360
				15901	0.0142671			622.969	1200
				15902	0.0116405			622.98	1150
				15903	0.00849364			622.99	1240
				15904	0.00605725			623	1400
				15905	0.00500232			623.01	1330
				15906	0.00529655			623.02	1300
				15907	0.00665289			623.031	1380
				15908	0.00868382			623.041	1190
				15909	0.0108009			623.051	1040
				15910	0.0122146			623.061	878
				15911	0.0124155			623.072	733
				15912	0.0115938			623.082	1190
				15913	0.0104169			623.092	1060
				15914	0.00946604			623.102	1170
				15915	0.00902111			623.112	1180
				15916	0.0092974			623.123	1010
				15917	0.0104097			623.133	1050
				15918	0.0120065			623.143	555
				15919	0.0131296			623.153	702
				15920	0.0128031			623.163	913
				15921	0.0110807			623.174	1150
				15922	0.00889552			623.184	1430
				15923	0.00706195			623.194	961
				15924	0.00597113			623.205	1200
				15925	0.00577019			623.215	1400
				15926	0.00652372			623.225	1830
				15927	0.0081707			623.235	1180
				15928	0.0104026			623.245	962
				15929	0.0127349			623.256	1440
				15930	0.0145613			623.266	1310
				15931	0.0153328			623.276	1150
				15932	0.0149524			623.286	1370
				15933	0.0135745			623.296	1610
				15934	0.0115759			623.307	1320
				15935	0.00959881			623.317	1310
				15936	0.00785853			623.327	1170
				15937	0.00639454			623.337	1060
				15938	0.00575225			623.347	1280
				15939	0.00627613			623.358	1800
				15940	0.00774729			623.368	1530
				15941	0.0101801			623.378	1120
				15942	0.0151462			623.388	739
				15943	0.0241059			623.399	953
				15944	0.0310886			623.409	758
				15945	0.0277157			623.419	904
				15946	0.017988			623.429	1140
				15947	0.0115436			623.44	1160
				15948	0.0103021			623.45	634
				15949	0.011253			623.46	870
				15950	0.0118199			623.47	970
				15951	0.0109803			623.481	885
				15952	0.00940505			623.491	639
				15953	0.00837882			623.501	987
				15954	0.00839676			623.511	1600
				15955	0.0089637			623.521	1320
				15956	0.00903546			623.532	1480
				15957	0.00792312			623.542	916
				15958	0.0060429			623.552	818
				15959	0.00443538			623.562	1090
				15960	0.00383256			623.572	1050
				15961	0.0045215			623.583	1090
				15962	0.00672824			623.593	676
				15963	0.0105138			623.603	957
				15964	0.0143101			623.613	793
				15965	0.0152323			623.624	962
				15966	0.0127959			623.634	740
				15967	0.00970287			623.644	884
				15968	0.00812047			623.654	713
				15969	0.00858693			623.664	1210
				15970	0.0115687			623.675	1200
				15971	0.0167465			623.685	1290
				15972	0.0207904			623.695	855
				15973	0.0194413			623.705	1400
				15974	0.0134023			623.716	1430
				15975	0.00755712			623.726	1730
				15976	0.00455379			623.736	1400
				15977	0.00383256			623.746	1060
				15978	0.00432056			623.756	1570
				15979	0.00523555			623.767	1970
				15980	0.00589937			623.777	1980
				15981	0.00592807			623.787	2350
				15982	0.00542931			623.797	1880
				15983	0.00489467			623.808	1510
				15984	0.00476908			623.818	1400
				15985	0.00508485			623.828	1190
				15986	0.00559796			623.838	1450
				15987	0.00616848			623.848	1340
				15988	0.0068933			623.859	1000
				15989	0.00818147			623.869	1300
				15990	0.0105927			623.879	1500
				15991	0.0140159			623.889	1090
				15992	0.0168972			623.9	1090
				15993	0.0171053			623.91	1070
				15994	0.0143819			623.92	1200
				15995	0.010704			623.93	1220
				15996	0.00789441			623.941	1040
				15997	0.00645195			623.951	1010
				15998	0.00638378			623.961	1390
				15999	0.00798053			623.971	1310
				16000	0.0114575			623.981	1220
				16001	0.0153148			623.992	1030
				16002	0.0167465			624.002	828
				16003	0.0152143			624.012	1180
				16004	0.012595			624.022	1040
				16005	0.00971722			624.033	839
				16006	0.00639095			624.043	779
				16007	0.00313286			624.053	752
				16008	0.000861528			624.063	1010
				16009	0			624.073	1190
				16010	0.000506296			624.084	688
				16011	0.00354551			624.094	1070
				16012	0.0125985			624.104	1030
				16013	0.0268222			624.114	872
				16014	0.034501			624.125	700
				16015	0.0281893			624.135	993
				16016	0.0166927			624.145	856
				16017	0.00953422			624.155	859
				16018	0.00713012			624.165	928
				16019	0.007288			624.176	833
				16020	0.00856899			624.186	893
				16021	0.0100725			624.196	933
				16022	0.0113355			624.206	1280
				16023	0.0121859			624.217	889
				16024	0.0124945			624.227	1270
				16025	0.0119383			624.237	1160
				16026	0.0104672			624.247	1090
				16027	0.00865511			624.258	1280
				16028	0.00701171			624.268	1070
				16029	0.00583837			624.278	716
				16030	0.00536473			624.288	875
				16031	0.00575225			624.298	866
				16032	0.00744589			624.309	1270
				16033	0.0106932			624.319	1050
				16034	0.0140984			624.329	1150
				16035	0.0151641			624.34	1240
				16036	0.0131475			624.35	888
				16037	0.00985357			624.36	893
				16038	0.00732389			624.37	1210
				16039	0.00647348			624.38	1240
				16040	0.00741			624.391	748
				16041	0.0095091			624.401	699
				16042	0.011296			624.411	781
				16043	0.0113534			624.421	593
				16044	0.00971363			624.432	587
				16045	0.00769347			624.442	819
				16046	0.00649142			624.452	1000
				16047	0.00660625			624.462	845
				16048	0.00802			624.472	915
				16049	0.0101191			624.483	853
				16050	0.011741			624.493	962
				16051	0.0118845			624.503	700
				16052	0.0106107			624.513	935
				16053	0.00889552			624.524	1250
				16054	0.00753559			624.534	900
				16055	0.00653807			624.544	1310
				16056	0.00569125			624.554	1150
				16057	0.00504896			624.565	1050
				16058	0.00495208			624.575	1200
				16059	0.00597113			624.585	1260
				16060	0.00859411			624.595	1340
				16061	0.0128784			624.606	988
				16062	0.0174642			624.616	946
				16063	0.0191004			624.626	789
				16064	0.0158997			624.636	587
				16065	0.010277			624.646	854
				16066	0.00593166			624.657	1430
				16067	0.00424879			624.667	993
				16068	0.00542931			624.677	1660
				16069	0.0118163			624.687	1160
				16070	0.0303207			624.698	1030
				16071	0.0620225			624.708	1230
				16072	0.082547			624.718	1390
				16073	0.0686965			624.728	1270
				16074	0.0379815			624.739	1340
				16075	0.0171305			624.749	1740
				16076	0.00918616			624.759	1340
				16077	0.007898			624.769	1280
				16078	0.0100689			624.779	1560
				16079	0.0144644			624.79	1510
				16080	0.0196601			624.8	1110
				16081	0.0240377			624.81	1200
				16082	0.0267253			624.82	1560
				16083	0.0275937			624.831	1550
				16084	0.0267433			624.841	2210
				16085	0.0245544			624.851	1180
				16086	0.0219961			624.861	1930
				16087	0.0202522			624.871	1190
				16088	0.0202486			624.882	1150
				16089	0.0226383			624.892	1620
				16090	0.0281642			624.902	1790
				16091	0.0370486			624.913	1310
				16092	0.045445			624.923	1620
				16093	0.0464497			624.933	2190
				16094	0.038448			624.943	1630
				16095	0.0274752			624.953	1090
				16096	0.020306			624.964	1390
				16097	0.0200943			624.974	1200
				16098	0.0282324			624.984	1290
				16099	0.0444403			624.994	1990
				16100	0.0606231			625.005	1610
				16101	0.0645701			625.015	2010
				16102	0.0538055			625.025	1770
				16103	0.037228			625.035	1340
				16104	0.0255089			625.045	1130
				16105	0.0225379			625.056	1220
				16106	0.0316663			625.066	1370
				16107	0.0689118			625.076	1390
				16108	0.143116			625.087	1610
				16109	0.206125			625.097	1200
				16110	0.19841			625.107	1050
				16111	0.144192			625.117	1490
				16112	0.100632			625.127	992
				16113	0.07921			625.138	1120
				16114	0.068553			625.148	1870
				16115	0.0627401			625.158	2800
				16116	0.0592596			625.168	1480
				16117	0.0567837			625.179	1910
				16118	0.0580755			625.189	1680
				16119	0.0717106			625.199	1360
				16120	0.107126			625.209	1420
				16121	0.149898			625.22	1860
				16122	0.155962			625.23	2230
				16123	0.112975			625.24	2110
				16124	0.0629554			625.25	2550
				16125	0.0368692			625.261	2330
				16126	0.0319426			625.271	2660
				16127	0.0427538			625.281	1520
				16128	0.0699165			625.291	1510
				16129	0.105476			625.302	1710
				16130	0.127507			625.312	1390
				16131	0.122268			625.322	1480
				16132	0.0994834			625.332	1790
				16133	0.0756218			625.342	1720
				16134	0.0589007			625.353	1840
				16135	0.0514732			625.363	1590
				16136	0.0534467			625.373	1010
				16137	0.0631348			625.383	851
				16138	0.0756935			625.394	1120
				16139	0.0843052			625.404	1240
				16140	0.0854894			625.414	1330
				16141	0.0806453			625.424	1010
				16142	0.0721412			625.435	1490
				16143	0.062489			625.445	1600
				16144	0.0553484			625.455	1480
				16145	0.0544155			625.465	1060
				16146	0.0618431			625.476	713
				16147	0.0780618			625.486	880
				16148	0.100667			625.496	653
				16149	0.12191			625.506	724
				16150	0.130557			625.516	980
				16151	0.121874			625.527	1290
				16152	0.102964			625.537	1020
				16153	0.0848076			625.547	1170
				16154	0.0729306			625.557	799
				16155	0.0683377			625.568	1070
				16156	0.0732536			625.578	918
				16157	0.0902975			625.588	1150
				16158	0.11154			625.598	606
				16159	0.114697			625.609	654
				16160	0.0906564			625.619	948
				16161	0.060946			625.629	1220
				16162	0.0512579			625.639	1590
				16163	0.0721412			625.65	878
				16164	0.114303			625.66	601
				16165	0.164035			625.67	970
				16166	0.262352			625.68	1480
				16167	0.427661			625.691	939
				16168	0.511983			625.701	1020
				16169	0.409002			625.711	1450
				16170	0.24599			625.721	1720
				16171	0.154634			625.731	1830
				16172	0.135796			625.742	1630
				16173	0.156105			625.752	2010
				16174	0.185923			625.762	1790
				16175	0.197262			625.773	1510
				16176	0.179357			625.783	1980
				16177	0.146274			625.793	1370
				16178	0.118106			625.803	1630
				16179	0.102749			625.813	1230
				16180	0.0966487			625.824	1360
				16181	0.0938858			625.834	1850
				16182	0.0920199			625.844	2250
				16183	0.0919122			625.854	1400
				16184	0.0948187			625.865	1080
				16185	0.106157			625.875	947
				16186	0.141537			625.885	901
				16187	0.213875			625.895	1240
				16188	0.293211			625.906	1080
				16189	0.312407			625.916	1400
				16190	0.256431			625.926	1230
				16191	0.179464			625.936	1490
				16192	0.120654			625.947	1460
				16193	0.0821164			625.957	1400
				16194	0.0631707			625.967	991
				16195	0.0672254			625.977	1680
				16196	0.0941369			625.987	1490
				16197	0.13271			625.998	1760
				16198	0.161846			626.008	1480
				16199	0.171319			626.018	927
				16200	0.174297			626.029	1070
				16201	0.18151			626.039	1210
				16202	0.180613			626.049	1300
				16203	0.166188			626.059	1020
				16204	0.159335			626.07	984
				16205	0.181617			626.08	1520
				16206	0.237306			626.09	1040
				16207	0.308604			626.1	1110
				16208	0.345778			626.111	1340
				16209	0.305231			626.121	1250
				16210	0.212081			626.131	1030
				16211	0.126108			626.141	1020
				16212	0.0716748			626.152	904
				16213	0.0445838			626.162	604
				16214	0.0424668			626.172	1720
				16215	0.0872476			626.182	1520
				16216	0.256324			626.192	1220
				16217	0.556836			626.203	1160
				16218	0.736605			626.213	1070
				16219	0.604559			626.223	1410
				16220	0.354497			626.234	1120
				16221	0.201173			626.244	898
				16222	0.139815			626.254	856
				16223	0.120726			626.264	977
				16224	0.130055			626.274	1200
				16225	0.163425			626.285	956
				16226	0.203649			626.295	1090
				16227	0.226111			626.305	1470
				16228	0.221411			626.315	1940
				16229	0.200025			626.326	1710
				16230	0.17401			626.336	1140
				16231	0.148355			626.346	926
				16232	0.125354			626.356	824
				16233	0.109494			626.367	1080
				16234	0.10892			626.377	957
				16235	0.135365			626.387	600
				16236	0.197836			626.397	606
				16237	0.274265			626.408	667
				16238	0.301033			626.418	609
				16239	0.246636			626.428	855
				16240	0.160447			626.438	1110
				16241	0.0992322			626.449	533
				16242	0.0721412			626.459	778
				16243	0.0677277			626.469	978
				16244	0.080107			626.479	1610
				16245	0.10892			626.49	880
				16246	0.149359			626.5	1090
				16247	0.186282			626.51	767
				16248	0.20695			626.52	766
				16249	0.209462			626.531	646
				16250	0.191377			626.541	780
				16251	0.150615			626.551	732
				16252	0.101708			626.561	1050
				16253	0.0657901			626.572	1260
				16254	0.0499661			626.582	753
				16255	0.0510067			626.592	928
				16256	0.0677995			626.602	1040
				16257	0.104184			626.613	1050
				16258	0.175661			626.623	925
				16259	0.318615			626.633	1210
				16260	0.487942			626.643	1190
				16261	0.507319			626.654	598
				16262	0.341544			626.664	962
				16263	0.171499			626.674	1220
				16264	0.0976534			626.684	1050
				16265	0.0880011			626.695	1150
				16266	0.11136			626.705	1070
				16267	0.159693			626.715	1060
				16268	0.225106			626.725	1370
				16269	0.276992			626.736	1670
				16270	0.271968			626.746	1360
				16271	0.207345			626.756	1510
				16272	0.130521			626.766	1740
				16273	0.07982			626.777	1340
				16274	0.0579678			626.787	1610
				16275	0.0551331			626.797	1580
				16276	0.0647495			626.807	1100
				16277	0.0831211			626.818	1470
				16278	0.108562			626.828	1370
				16279	0.141465			626.838	972
				16280	0.173436			626.848	945
				16281	0.181869			626.859	1100
				16282	0.157253			626.869	1270
				16283	0.120259			626.879	1060
				16284	0.0960387			626.889	894
				16285	0.0935628			626.9	1210
				16286	0.10953			626.91	959
				16287	0.129875			626.92	1670
				16288	0.135401			626.93	926
				16289	0.119936			626.941	1030
				16290	0.0940652			626.951	1300
				16291	0.0693424			626.961	1370
				16292	0.052119			626.971	1380
				16293	0.0449785			626.982	1690
				16294	0.0496073			626.992	1340
				16295	0.0782053			627.002	1170
				16296	0.186605			627.012	1020
				16297	0.434837			627.023	1290
				16298	0.665917			627.033	1100
				16299	0.6164			627.043	941
				16300	0.365226			627.053	1380
				16301	0.172611			627.064	1020
				16302	0.0951775			627.074	876
				16303	0.0742583			627.084	851
				16304	0.0827623			627.094	919
				16305	0.124242			627.105	733
				16306	0.201065			627.115	562
				16307	0.26777			627.125	701
				16308	0.255176			627.135	1040
				16309	0.172503			627.146	924
				16310	0.0941728			627.156	861
				16311	0.0547384			627.166	1010
				16312	0.0414621			627.177	816
				16313	0.040278			627.187	1260
				16314	0.0467726			627.197	890
				16315	0.0643907			627.207	1080
				16316	0.105296			627.217	1240
				16317	0.171929			627.228	1220
				16318	0.224712			627.238	1120
				16319	0.213552			627.248	1030
				16320	0.151512			627.258	1120
				16321	0.0930963			627.269	1320
				16322	0.0626684			627.279	826
				16323	0.0528008			627.289	1250
				16324	0.0546308			627.299	1100
				16325	0.066113			627.31	1100
				16326	0.0868529			627.32	1100
				16327	0.109602			627.33	1170
				16328	0.11947			627.341	990
				16329	0.108741			627.351	1160
				16330	0.0863505			627.361	1070
				16331	0.0657542			627.371	1250
				16332	0.052729			627.381	1110
				16333	0.047275			627.392	669
				16334	0.0484591			627.402	1130
				16335	0.055169			627.412	782
				16336	0.0656825			627.423	757
				16337	0.0757653			627.433	977
				16338	0.0797841			627.443	718
				16339	0.0755859			627.453	691
				16340	0.0662207			627.464	727
				16341	0.0567478			627.474	601
				16342	0.0500738			627.484	610
				16343	0.046342			627.494	527
				16344	0.0446915			627.505	815
				16345	0.0443326			627.515	697
				16346	0.0447632			627.525	712
				16347	0.0455167			627.535	697
				16348	0.0460909			627.546	1090
				16349	0.0458038			627.556	939
				16350	0.0445479			627.566	909
				16351	0.0430768			627.576	868
				16352	0.0420362			627.587	1200
				16353	0.0421438			627.597	997
				16354	0.0437226			627.607	967
				16355	0.0456603			627.617	933
				16356	0.0456603			627.628	660
				16357	0.0431844			627.638	772
				16358	0.0400268			627.648	1110
				16359	0.038448			627.658	953
				16360	0.0394168			627.669	1250
				16361	0.0428615			627.679	2250
				16362	0.0472032			627.689	1010
				16363	0.0499661			627.699	1590
				16364	0.0492485			627.71	1540
				16365	0.0454809			627.72	1570
				16366	0.0406368			627.73	1620
				16367	0.0361515			627.74	1180
				16368	0.0323014			627.751	1710
				16369	0.0293232			627.761	2160
				16370	0.0275972			627.771	2140
				16371	0.0275147			627.782	2020
				16372	0.0291868			627.792	1720
				16373	0.031878			627.802	2220
				16374	0.0342139			627.812	1960
				16375	0.0356492			627.822	2220
				16376	0.0362951			627.833	1790
				16377	0.0362233			627.843	1360
				16378	0.0353621			627.853	2090
				16379	0.0336039			627.864	1310
				16380	0.0310993			627.874	1090
				16381	0.0288926			627.884	1590
				16382	0.0283544			627.894	1490
				16383	0.0301341			627.905	1510
				16384	0.0336398			627.915	1270
				16385	0.0372639			627.925	1270
				16386	0.039345			627.935	957
				16387	0.0394168			627.946	898
				16388	0.038448			627.956	1160
				16389	0.0374433			627.966	968
				16390	0.0369409			627.976	1050
				16391	0.0367615			627.987	1360
				16392	0.0364027			627.997	1260
				16393	0.0357209			628.007	1150
				16394	0.0351109			628.018	1580
				16395	0.0348957			628.028	1630
				16396	0.0351109			628.038	1200
				16397	0.0351109			628.048	881
				16398	0.0344292			628.058	1780
				16399	0.0330298			628.069	1060
				16400	0.0313792			628.079	1200
				16401	0.0301556			628.089	641
				16402	0.0296389			628.1	582
				16403	0.0296031			628.11	854
				16404	0.0300803			628.12	952
				16405	0.0311316			628.13	1110
				16406	0.032348			628.141	1370
				16407	0.033281			628.151	1130
				16408	0.0334604			628.161	897
				16409	0.0325884			628.171	978
				16410	0.0313792			628.182	1490
				16411	0.0308302			628.192	1090
				16412	0.0313972			628.202	1160
				16413	0.0331016			628.212	1030
				16414	0.0355057			628.223	856
				16415	0.0369409			628.233	756
				16416	0.0361874			628.243	853
				16417	0.033891			628.254	768
				16418	0.0316555			628.264	724
				16419	0.0306544			628.274	1280
				16420	0.0315371			628.284	1240
				16421	0.0336398			628.294	891
				16422	0.0352545			628.305	1360
				16423	0.0355774			628.315	1550
				16424	0.0351109			628.325	1000
				16425	0.0346445			628.336	569
				16426	0.0346445			628.346	1050
				16427	0.0348239			628.356	1170
				16428	0.0341421			628.366	890
				16429	0.0322942			628.377	995
				16430	0.0300408			628.387	1280
				16431	0.0288531			628.397	936
				16432	0.0299439			628.408	843
				16433	0.0334963			628.418	1070
				16434	0.0383403			628.428	902
				16435	0.0422156			628.438	750
				16436	0.0429332			628.448	847
				16437	0.0400627			628.459	594
				16438	0.0352904			628.469	765
				16439	0.0308374			628.479	995
				16440	0.0280314			628.49	867
				16441	0.027547			628.5	833
				16442	0.0297573			628.51	968
				16443	0.0340704			628.52	1490
				16444	0.0386992			628.531	1230
				16445	0.0415697			628.541	788
				16446	0.0414262			628.551	848
				16447	0.0386274			628.561	727
				16448	0.0350392			628.572	1160
				16449	0.0324593			628.582	826
				16450	0.0315299			628.592	960
				16451	0.0320466			628.602	704
				16452	0.0331016			628.613	1230
				16453	0.0341421			628.623	1650
				16454	0.0355057			628.633	862
				16455	0.0372998			628.644	1070
				16456	0.0392374			628.654	1130
				16457	0.0405291			628.664	1630
				16458	0.0399909			628.674	1200
				16459	0.0376227			628.685	831
				16460	0.0351827			628.695	1370
				16461	0.034501			628.705	1170
				16462	0.0364027			628.715	964
				16463	0.0397756			628.726	1550
				16464	0.0421079			628.736	1620
				16465	0.0412468			628.746	1610
				16466	0.0374074			628.756	1240
				16467	0.0330298			628.767	1390
				16468	0.0309881			628.777	1400
				16469	0.0325131			628.787	1420
				16470	0.0369409			628.798	1540
				16471	0.0416056			628.808	1180
				16472	0.0432203			628.818	1270
				16473	0.0409956			628.828	1360
				16474	0.0371203			628.839	1690
				16475	0.0344651			628.849	890
				16476	0.0348957			628.859	1260
				16477	0.0389144			628.869	1580
				16478	0.0450503			628.88	1310
				16479	0.0496791			628.89	995
				16480	0.0500738			628.9	1590
				16481	0.0467009			628.91	1290
				16482	0.0423591			628.921	1340
				16483	0.0390221			628.931	1110
				16484	0.0370486			628.941	1680
				16485	0.0362951			628.952	1390
				16486	0.0366539			628.962	1240
				16487	0.0376586			628.972	1190
				16488	0.0389862			628.982	1510
				16489	0.0403856			628.993	1090
				16490	0.0415338			629.003	1220
				16491	0.0422874			629.013	1130
				16492	0.0424309			629.023	1140
				16493	0.0409956			629.034	1050
				16494	0.0372998			629.044	1300
				16495	0.0321614			629.054	1240
				16496	0.0274609			629.064	1170
				16497	0.0250389			629.075	1030
				16498	0.0259861			629.085	926
				16499	0.0299547			629.095	712
				16500	0.0351827			629.106	1170
				16501	0.0392733			629.116	952
				16502	0.0404215			629.126	729
				16503	0.0388786			629.136	1110
				16504	0.0365462			629.147	1150
				16505	0.0348957			629.157	1020
				16506	0.0342857			629.167	1800
				16507	0.0341063			629.177	1320
				16508	0.0340704			629.188	1150
				16509	0.0345727			629.198	1190
				16510	0.0361874			629.208	1070
				16511	0.0388786			629.218	983
				16512	0.0421079			629.229	1100
				16513	0.0443326			629.239	803
				16514	0.0441891			629.249	751
				16515	0.0417132			629.26	918
				16516	0.0379097			629.27	1230
				16517	0.0341421			629.28	1190
				16518	0.031512			629.29	911
				16519	0.0306472			629.301	657
				16520	0.0317883			629.311	1350
				16521	0.0348239			629.321	1030
				16522	0.038735			629.332	969
				16523	0.0412827			629.342	738
				16524	0.040888			629.352	1020
				16525	0.0383045			629.362	812
				16526	0.0356851			629.373	864
				16527	0.0343933			629.383	742
				16528	0.0348239			629.393	798
				16529	0.0362233			629.403	830
				16530	0.0370127			629.414	969
				16531	0.0363668			629.424	718
				16532	0.0349315			629.434	920
				16533	0.0339986			629.444	1110
				16534	0.0339627			629.455	1320
				16535	0.0338192			629.465	834
				16536	0.0320681			629.475	724
				16537	0.0286845			629.486	1130
				16538	0.0254838			629.496	1320
				16539	0.024027			629.506	1030
				16540	0.0243714			629.516	748
				16541	0.0258606			629.527	720
				16542	0.027791			629.537	852
				16543	0.0288639			629.547	838
				16544	0.0273174			629.557	1460
				16545	0.023051			629.568	1500
				16546	0.0184114			629.578	1110
				16547	0.0158495			629.588	1390
				16548	0.01628			629.598	1810
				16549	0.0199185			629.609	1880
				16550	0.0273353			629.619	1960
				16551	0.039058			629.629	2280
				16552	0.053052			629.64	1660
				16553	0.0632066			629.65	1640
				16554	0.0631348			629.66	1650
				16555	0.0532314			629.67	1070
				16556	0.040888			629.681	1050
				16557	0.0323516			629.691	785
				16558	0.0286055			629.701	1150
				16559	0.0278628			629.712	1250
				16560	0.0280494			629.722	1180
				16561	0.0276618			629.732	1830
				16562	0.0261835			629.742	2110
				16563	0.024131			629.753	1910
				16564	0.0225451			629.763	1940
				16565	0.0224231			629.773	1700
				16566	0.0240234			629.783	1250
				16567	0.0262337			629.794	1660
				16568	0.0276008			629.804	1290
				16569	0.027852			629.814	1280
				16570	0.0275721			629.825	1410
				16571	0.0271344			629.835	1090
				16572	0.0264167			629.845	1150
				16573	0.0254371			629.855	1100
				16574	0.0246477			629.866	1400
				16575	0.0246298			629.876	703
				16576	0.0258928			629.886	995
				16577	0.0284154			629.896	1160
				16578	0.0311424			629.907	1280
				16579	0.0324664			629.917	1460
				16580	0.031695			629.927	1450
				16581	0.0294631			629.938	2320
				16582	0.0266248			629.948	2610
				16583	0.0240665			629.958	2920
				16584	0.0229039			629.968	2950
				16585	0.0235318			629.979	2610
				16586	0.0253905			629.989	1820
				16587	0.0274645			629.999	1360
				16588	0.0282395			630.01	1320
				16589	0.0264024			630.02	1570
				16590	0.0223082			630.03	1310
				16591	0.0178266			630.04	844
				16592	0.0144572			630.051	1180
				16593	0.0123833			630.061	839
				16594	0.0113965			630.071	817
				16595	0.0117768			630.082	1180
				16596	0.0141307			630.092	956
				16597	0.0181926			630.102	1070
				16598	0.021709			630.112	975
				16599	0.0220248			630.123	900
				16600	0.0191398			630.133	1200
				16601	0.0152969			630.143	1470
				16602	0.0121428			630.153	1890
				16603	0.0099971			630.164	1450
				16604	0.0094481			630.174	1180
				16605	0.0127457			630.184	1110
				16606	0.0248702			630.194	1380
				16607	0.0514373			630.205	726
				16608	0.0854535			630.215	1070
				16609	0.101313			630.225	972
				16610	0.0843052			630.236	991
				16611	0.0522985			630.246	1440
				16612	0.0284405			630.256	1070
				16613	0.0174032			630.266	1090
				16614	0.0140446			630.277	1250
				16615	0.0139764			630.287	1240
				16616	0.0148735			630.297	1350
				16617	0.0158997			630.308	1660
				16618	0.0170587			630.318	1780
				16619	0.0183217			630.328	1170
				16620	0.0193838			630.338	923
				16621	0.0200512			630.349	696
				16622	0.0204065			630.359	1230
				16623	0.0204926			630.369	1300
				16624	0.0203275			630.38	1030
				16625	0.0199903			630.39	1260
				16626	0.0193444			630.4	1020
				16627	0.0180131			630.41	894
				16628	0.0158961			630.421	1050
				16629	0.0135279			630.431	977
				16630	0.0116656			630.441	809
				16631	0.0106932			630.452	684
				16632	0.0107434			630.462	974
				16633	0.0122433			630.472	1330
				16634	0.0156701			630.482	963
				16635	0.0207222			630.493	1080
				16636	0.0255304			630.503	1070
				16637	0.02726			630.513	1220
				16638	0.0250747			630.524	1190
				16639	0.0212569			630.534	933
				16640	0.0180526			630.544	844
				16641	0.0160038			630.554	811
				16642	0.0146079			630.565	714
				16643	0.0129143			630.575	623
				16644	0.0108367			630.585	723
				16645	0.00929381			630.595	787
				16646	0.00884528			630.606	1260
				16647	0.0096921			630.616	1710
				16648	0.0119527			630.626	1150
				16649	0.0150314			630.636	1290
				16650	0.0173565			630.647	1200
				16651	0.0173709			630.657	1060
				16652	0.0150457			630.667	828
				16653	0.0119957			630.678	1110
				16654	0.00969569			630.688	1510
				16655	0.00856899			630.698	1300
				16656	0.00855105			630.709	1140
				16657	0.00937993			630.719	1260
				16658	0.0104707			630.729	1530
				16659	0.0112243			630.739	2000
				16660	0.0114073			630.75	2280
				16661	0.011296			630.76	1980
				16662	0.0112853			630.77	2140
				16663	0.0113283			630.78	1850
				16664	0.0109982			630.791	2000
				16665	0.0099361			630.801	1960
				16666	0.00822811			630.811	1780
				16667	0.00646272			630.822	1350
				16668	0.00521402			630.832	1560
				16669	0.00468297			630.842	831
				16670	0.00483726			630.852	845
				16671	0.00563025			630.863	856
				16672	0.00699018			630.873	968
				16673	0.00857258			630.883	1280
				16674	0.00951269			630.894	1190
				16675	0.00912516			630.904	925
				16676	0.00781188			630.914	1250
				16677	0.00652013			630.924	988
				16678	0.00580607			630.935	932
				16679	0.00574149			630.945	1310
				16680	0.00620795			630.955	913
				16681	0.0070153			630.966	1170
				16682	0.00786212			630.976	1420
				16683	0.0085367			630.986	1540
				16684	0.00910364			630.996	1350
				16685	0.00964904			631.007	1320
				16686	0.0101191			631.017	1090
				16687	0.010338			631.027	1200
				16688	0.0100725			631.038	1830
				16689	0.00924358			631.048	1170
				16690	0.00800206			631.058	1420
				16691	0.00664213			631.068	1270
				16692	0.0054652			631.079	1260
				16693	0.0046722			631.089	864
				16694	0.0044605			631.099	668
				16695	0.00509202			631.11	866
				16696	0.00667801			631.12	857
				16697	0.00873046			631.13	1240
				16698	0.0102088			631.14	1090
				16699	0.010277			631.151	837
				16700	0.00913952			631.161	602
				16701	0.00773653			631.171	476
				16702	0.00682154			631.182	1160
				16703	0.00664213			631.192	1170
				16704	0.00699736			631.202	963
				16705	0.00759659			631.212	1170
				16706	0.00840752			631.223	1000
				16707	0.00946604			631.233	773
				16708	0.0105927			631.243	826
				16709	0.0116333			631.254	1120
				16710	0.0124945			631.264	1040
				16711	0.0128282			631.274	1200
				16712	0.0123474			631.284	1130
				16713	0.0112601			631.295	1280
				16714	0.0101155			631.305	1030
				16715	0.00940146			631.315	785
				16716	0.00938352			631.326	1280
				16717	0.0101586			631.336	1340
				16718	0.011723			631.346	1420
				16719	0.0138185			631.356	1010
				16720	0.0156988			631.367	613
				16721	0.0165276			631.377	875
				16722	0.0162047			631.387	1100
				16723	0.0151641			631.398	1160
				16724	0.0136822			631.408	707
				16725	0.0119383			631.418	616
				16726	0.0101478			631.428	720
				16727	0.00879864			631.439	783
				16728	0.00910005			631.449	991
				16729	0.0131547			631.459	788
				16730	0.023112			631.47	887
				16731	0.0369051			631.48	654
				16732	0.0435432			631.49	1060
				16733	0.0340704			631.5	794
				16734	0.0166173			631.511	1400
				16735	0.0045825			631.521	1210
				16736	0.000110158			631.531	900
				16737	1.90175e-05			631.542	891
				16738	0.00903905			631.552	1270
				16739	0.0916969			631.562	968
				16740	0.554683			631.572	658
				16741	1.5235			631.583	650
				16742	2.01759			631.593	1070
				16743	1.34588			631.603	1230
				16744	0.465337			631.614	841
				16745	0.106444			631.624	772
				16746	0.0322117			631.634	1260
				16747	0.0245616			631.644	1470
				16748	0.0413185			631.655	908
				16749	0.0861711			631.665	630
				16750	0.15406			631.675	984
				16751	0.200348			631.686	1000
				16752	0.181043			631.696	836
				16753	0.116635			631.706	883
				16754	0.0592596			631.717	917
				16755	0.0282575			631.727	942
				16756	0.0152682			631.737	1250
				16757	0.0113857			631.747	1570
				16758	0.0144429			631.758	1410
				16759	0.0299009			631.768	2100
				16760	0.0733253			631.778	1650
				16761	0.156751			631.789	1440
				16762	0.244303			631.799	1090
				16763	0.259302			631.809	1240
				16764	0.190552			631.819	1640
				16765	0.110858			631.83	1340
				16766	0.0712083			631.84	1320
				16767	0.0762318			631.85	1190
				16768	0.139707			631.861	1530
				16769	0.296476			631.871	1380
				16770	0.514495			631.881	890
				16771	0.623935			631.891	1140
				16772	0.512342			631.902	1090
				16773	0.300818			631.912	1090
				16774	0.149001			631.922	1650
				16775	0.0795329			631.933	1600
				16776	0.0548461			631.943	1360
				16777	0.0515449			631.953	1140
				16778	0.0617713			631.964	1460
				16779	0.0803941			631.974	1440
				16780	0.0979763			631.984	1780
				16781	0.104112			631.995	1460
				16782	0.0964334			632.005	1510
				16783	0.0807888			632.015	1050
				16784	0.0632066			632.025	1030
				16785	0.0466291			632.036	1230
				16786	0.0337115			632.046	805
				16787	0.0273425			632.056	1090
				16788	0.0294272			632.067	962
				16789	0.0415697			632.077	1400
				16790	0.0641036			632.087	1020
				16791	0.0896158			632.097	1060
				16792	0.10056			632.108	1460
				16793	0.0875705			632.118	1270
				16794	0.0625966			632.128	1130
				16795	0.0422515			632.139	990
				16796	0.0322511			632.149	718
				16797	0.0308948			632.159	1070
				16798	0.0357927			632.169	1070
				16799	0.0454091			632.18	723
				16800	0.0576808			632.19	856
				16801	0.0692348			632.2	889
				16802	0.0764471			632.211	777
				16803	0.0779182			632.221	794
				16804	0.07433			632.231	1170
				16805	0.0662207			632.241	1460
				16806	0.0547025			632.252	1120
				16807	0.0432562			632.262	1190
				16808	0.0353262			632.272	1110
				16809	0.0317416			632.283	850
				16810	0.0320466			632.293	809
				16811	0.0353262			632.303	1490
				16812	0.0399191			632.314	1150
				16813	0.0431126			632.324	1390
				16814	0.0426103			632.334	1120
				16815	0.0383762			632.345	781
				16816	0.0330298			632.355	1180
				16817	0.029255			632.365	1440
				16818	0.0283687			632.375	1070
				16819	0.0300946			632.386	1240
				16820	0.0336757			632.396	975
				16821	0.0389503			632.406	1270
				16822	0.0459832			632.417	924
				16823	0.0538773			632.427	1030
				16824	0.0603001			632.437	1080
				16825	0.0615201			632.447	913
				16826	0.055779			632.458	982
				16827	0.0479567			632.468	791
				16828	0.0495714			632.478	863
				16829	0.0773082			632.489	863
				16830	0.146704			632.499	734
				16831	0.229305			632.509	559
				16832	0.241827			632.519	1110
				16833	0.160339			632.53	1460
				16834	0.0657901			632.54	1350
				16835	0.0177799			632.55	1010
				16836	0.00462556			632.561	1460
				16837	0.00811329			632.571	1070
				16838	0.08043			632.581	979
				16839	0.923192			632.592	1090
				16840	5.26779			632.602	947
				16841	12.0926			632.612	1370
				16842	13.0757			632.622	1220
				16843	7.06548			632.633	737
				16844	2.07034			632.643	906
				16845	0.575853			632.653	978
				16846	0.338135			632.664	1350
				16847	0.443449			632.674	863
				16848	0.791146			632.684	869
				16849	1.32112			632.694	988
				16850	1.71977			632.705	1310
				16851	1.63653			632.715	1350
				16852	1.15678			632.725	1270
				16853	0.675606			632.736	1090
				16854	0.38209			632.746	1020
				16855	0.22281			632.756	1600
				16856	0.130378			632.767	2410
				16857	0.0832288			632.777	2980
				16858	0.0805376			632.787	2150
				16859	0.162241			632.798	1550
				16860	0.522748			632.808	2890
				16861	1.55077			632.818	2840
				16862	3.03198			632.828	2060
				16863	3.57308			632.839	3460
				16864	2.53107			632.849	3640
				16865	1.14064			632.859	2110
				16866	0.407208			632.87	3580
				16867	0.184847			632.88	2790
				16868	0.168054			632.89	3650
				16869	0.293928			632.9	3450
				16870	0.640441			632.911	2560
				16871	1.23142			632.921	4690
				16872	1.78544			632.931	5250
				16873	1.88304			632.942	3880
				16874	1.50556			632.952	4760
				16875	1.01505			632.962	6360
				16876	0.668788			632.973	9200
				16877	0.48866			632.983	4860
				16878	0.419408			632.993	4670
				16879	0.420843			633.004	6140
				16880	0.479331			633.014	6870
				16881	0.58913			633.024	4030
				16882	0.726199			633.034	3780
				16883	0.819851			633.045	5510
				16884	0.787558			633.055	6320
				16885	0.630035			633.065	5340
				16886	0.437708			633.076	7200
				16887	0.296009			633.086	3800
				16888	0.226793			633.096	4630
				16889	0.217499			633.107	5170
				16890	0.25374			633.117	4330
				16891	0.322275			633.127	4830
				16892	0.402184			633.138	4950
				16893	0.46139			633.148	3490
				16894	0.471078			633.158	3320
				16895	0.428378			633.168	3490
				16896	0.355466			633.179	5150
				16897	0.277674			633.189	3780
				16898	0.214557			633.199	4160
				16899	0.175804			633.21	4040
				16900	0.165076			633.22	3240
				16901	0.188004			633.23	3090
				16902	0.251408			633.24	1960
				16903	0.348325			633.251	3000
				16904	0.435196			633.261	2280
				16905	0.447755			633.271	2520
				16906	0.372043			633.282	1670
				16907	0.261563			633.292	2740
				16908	0.173329			633.302	1300
				16909	0.125534			633.313	1600
				16910	0.111683			633.323	1590
				16911	0.121981			633.333	2030
				16912	0.148068			633.343	1950
				16913	0.177706			633.354	1760
				16914	0.1931			633.364	1720
				16915	0.183483			633.375	1940
				16916	0.155782			633.385	1930
				16917	0.125928			633.395	1500
				16918	0.104148			633.405	1450
				16919	0.0916252			633.416	1250
				16920	0.0856329			633.426	1330
				16921	0.0838747			633.436	971
				16922	0.0867093			633.447	2680
				16923	0.0958234			633.457	1730
				16924	0.109602			633.467	1100
				16925	0.119362			633.477	725
				16926	0.114554			633.488	1430
				16927	0.0943881			633.498	922
				16928	0.0695218			633.508	885
				16929	0.050612			633.519	1330
				16930	0.041785			633.529	1070
				16931	0.0434356			633.539	1350
				16932	0.055169			633.55	1600
				16933	0.0753706			633.56	1120
				16934	0.0972945			633.57	1040
				16935	0.109459			633.581	842
				16936	0.105189			633.591	1410
				16937	0.0887187			633.601	1290
				16938	0.0690554			633.611	1570
				16939	0.0528367			633.622	921
				16940	0.0426462			633.632	1370
				16941	0.0382686			633.642	1400
				16942	0.0392015			633.653	875
				16943	0.0449785			633.663	1120
				16944	0.0542002			633.673	1280
				16945	0.0637448			633.684	1630
				16946	0.0689477			633.694	1740
				16947	0.067333			633.704	1640
				16948	0.0606949			633.715	1100
				16949	0.0530161			633.725	1310
				16950	0.0477773			633.735	1420
				16951	0.045732			633.745	1710
				16952	0.0457679			633.756	1730
				16953	0.0459473			633.766	2070
				16954	0.0449785			633.776	1950
				16955	0.0427897			633.787	1900
				16956	0.0397039			633.797	1500
				16957	0.0360798			633.807	1320
				16958	0.0324234			633.818	963
				16959	0.0287849			633.828	1120
				16960	0.0257098			633.838	1130
				16961	0.0238655			633.848	1170
				16962	0.0235175			633.859	1350
				16963	0.0248774			633.869	2010
				16964	0.0278628			633.879	1320
				16965	0.0319856			633.89	1550
				16966	0.0366539			633.9	1380
				16967	0.0404574			633.91	788
				16968	0.0414621			633.921	1140
				16969	0.0390221			633.931	1350
				16970	0.0343933			633.941	1140
				16971	0.0297286			633.952	1250
				16972	0.0271738			633.962	2060
				16973	0.0281785			633.972	1640
				16974	0.033891			633.982	1350
				16975	0.0461626			633.993	1510
				16976	0.0664001			634.003	1430
				16977	0.0904052			634.013	1360
				16978	0.104973			634.024	989
				16979	0.0988734			634.034	1030
				16980	0.0767341			634.044	1020
				16981	0.0535184			634.055	1350
				16982	0.0386274			634.065	1270
				16983	0.0325884			634.075	1220
				16984	0.032671			634.086	1030
				16985	0.0352186			634.096	1160
				16986	0.0364745			634.106	849
				16987	0.0346086			634.116	640
				16988	0.0310491			634.127	1220
				16989	0.0287239			634.137	1280
				16990	0.0296784			634.148	1690
				16991	0.0344292			634.158	1400
				16992	0.0414621			634.168	1530
				16993	0.0470238			634.178	1010
				16994	0.0475261			634.189	775
				16995	0.0428256			634.199	723
[truncated: 124,968 more rows]

## Sheet: Figure 1d
Figure 1d
phospholipase A1 assays
							processed					processed					processed
					unprocessed	processed	lipase	processed		unprocessed	processed	lipase	processed		unprocessed	processed	lipase	processed
					lipase	lipase	with ∆ss-Tli	Ser341Ala		lipase	lipase	with ∆ss-Tli	Ser341Ala		lipase	lipase	with ∆ss-Tli	Ser341Ala
				time (min)
				0	0	0	0	0		0	0	0	0		0	0	0	0
				4	-21992	387258	17713	20578		-4538	415807	-26144	-8428		10648	427363	12988	8709
				8	-4804	708335	1998	36327		16687	950724	-5237	-10783		10469	867183	8544	13443
				12	-52421	1022944	-34964	45222		24799	2087265	37211	-7144		-29898	2003916	62954	10961
				16	-118260	1653648	-35489	56890		-13968	3388172	48411	-12822		-70256	3234553	42398	18019
				20	-210794	2731467	-61928	50005		-65198	4303831	45575	-13923		-22692	4150264	82905	15158
				24	-244338	3694697	-75129	52886		-117312	5164961	38336	-11167		-56927	4728554	39502	12049
				28	-238046	4410781	-73581	54720		-77818	5480766	39541	-19181		-107953	5202634	16820	9722
				32	-219096	4935978	-102728	51371		-72056	5697580	48463	-18866		-103488	5540369	4531	16914
				36	-263951	5343559	-149450	54625		-108185	5905339	39919	-7439		-120288	5769215	33133	9036
				40	-307962	5670799	-176142	60351		-95640	6004800	34604	-15350		-58889	5979645	31285	13223
				44	-279356	5851980	-172949	60617		-74830	6135020	-24988	-9706		-91267	6038747	2891	15092
				48	-314147	6017856	-172903	63256		-81716	6221769	-36896	-7574		-110714	6178208	4514	16413
				52	-336347	6074022	-192397	70877		-80705	6198586	-40258	-1534		-104455	6178600	135	19124
				56	-348569	6095846	-207431	82327		-81833	6240062	-48403	2498		-80502	6229546	41629	27718
				60	-326065	6129335	-167565	88237		-29861	6272530	-2060	8117		-61092	6307141	45480	28147

## Sheet: Figure 1e
Figure 1e
phospholipase A2 assays
						processed					processed					processed
				unprocessed	processed	lipase	processed		unprocessed	processed	lipase	processed		unprocessed	processed	lipase	processed
				lipase	lipase	with ∆ss-Tli	Ser341Ala		lipase	lipase	with ∆ss-Tli	Ser341Ala		lipase	lipase	with ∆ss-Tli	Ser341Ala
			time (min)
			0	0	0	0	0		0	0	0	0		0	0	0	0
			4	-26577	110993	4040	-8165		-10539	61695	-20249	13935		24664	85539	5833	22771
			8	-22656	238797	-13075	-2532		-15644	138006	-33805	17824		21777	134728	9965	36668
			12	-19848	369249	37388	577		3050	218515	-6453	23879		-3756	211890	15755	26031
			16	-12366	445016	34114	5780		20720	298073	26038	21557		12431	271075	21726	35613
			20	-40356	540652	51934	11171		-36974	363531	36485	21410		21582	358096	48060	35023
			24	-51807	608948	75100	14834		-14359	467506	58944	22850		3046	436324	53181	41035
			28	-33849	659015	100129	19859		-489	523486	58107	27739		15156	500301	50815	41348
			32	-27749	740982	136317	16690		-3279	590989	46247	30170		15094	567735	57481	46731
			36	-35720	776457	181581	22058		-20658	627504	31702	34061		-650	605934	61093	44377
			40	-24691	832291	211979	22015		-9708	682294	26956	42504		12105	659269	75026	51477
			44	-40342	825527	227130	23044		-20384	733328	21053	42951		3598	727279	77070	57537
			48	-32683	913272	211474	27720		-36	778446	24350	41201		13110	779923	83544	59575
			52	-42205	939746	179624	28516		-3288	817502	22079	42042		13790	819940	86825	64043
			56	-36344	975284	198653	33106		4179	860150	26232	45207		14074	852423	88289	71087
			60	-22738	959936	194381	34375		-24797	895129	17112	43553		2421	899425	84700	79518

## Sheet: Figure 3a
Figure 3a
purification of lipase domain variants

## Sheet: Figure 3b
Figure 3b
mass spectrometry of His6-lipase(R180K)•∆ss-Tli complex
							Deconvoluted spectrum				Raw charge series
							Molecular mass (Da)	Normalized intensity (%)			m/z	Relative intensity (%)
							15000	0.0801022			489.046	1100
							15001	0.0745394			489.055	1440
							15002	0.0672342			489.064	1100
							15003	0.0655134			489.073	1470
							15004	0.0661303			489.082	1700
							15005	0.0670935			489.091	1970
							15006	0.0673641			489.1	1520
							15007	0.0663143			489.109	2040
							15008	0.0636087			489.118	1970
							15009	0.0597883			489.127	2500
							15010	0.0565091			489.136	3980
							15011	0.0562602			489.145	4560
							15012	0.0620502			489.154	6120
							15013	0.0766065			489.163	7790
							15014	0.100286			489.172	7550
							15015	0.128241			489.181	7240
							15016	0.15086			489.19	6040
							15017	0.160384			489.2	4460
							15018	0.155946			489.209	3030
							15019	0.143717			489.218	2710
							15020	0.130405			489.227	2820
							15021	0.119366			489.236	3050
							15022	0.110708			489.245	3400
							15023	0.1035			489.254	3480
							15024	0.0967905			489.263	3890
							15025	0.0898316			489.272	3280
							15026	0.0822559			489.281	2520
							15027	0.0747017			489.29	1970
							15028	0.0688251			489.299	1700
							15029	0.0667364			489.308	1600
							15030	0.0697883			489.317	782
							15031	0.0766606			489.326	860
							15032	0.0823857			489.335	941
							15033	0.0820286			489.344	766
							15034	0.0772775			489.353	828
							15035	0.0765416			489.363	683
							15036	0.0880784			489.372	708
							15037	0.116336			489.381	760
							15038	0.162548			489.39	495
							15039	0.223154			489.399	603
							15040	0.285816			489.408	507
							15041	0.331596			489.417	472
							15042	0.345232			489.426	603
							15043	0.324886			489.435	491
							15044	0.282245			489.444	528
							15045	0.235384			489.453	206
							15046	0.207137			489.462	321
							15047	0.221314			489.471	332
							15048	0.267851			489.48	339
							15049	0.282461			489.489	413
							15050	0.226401			489.498	459
							15051	0.143933			489.507	313
							15052	0.0885329			489.517	431
							15053	0.0644204			489.526	368
							15054	0.055968			489.535	613
							15055	0.0539442			489.544	436
							15056	0.0547017			489.553	395
							15057	0.0563143			489.562	206
							15058	0.0575372			489.571	366
							15059	0.0578078			489.58	737
							15060	0.0575264			489.589	512
							15061	0.0583922			489.598	607
							15062	0.0632624			489.607	301
							15063	0.0753619			489.616	464
							15064	0.0971043			489.625	303
							15065	0.12889			489.634	220
							15066	0.168392			489.643	514
							15067	0.211033			489.652	275
							15068	0.250102			489.661	349
							15069	0.2777			489.671	342
							15070	0.285167			489.68	310
							15071	0.266011			489.689	249
							15072	0.223695			489.698	241
							15073	0.172613			489.707	390
							15074	0.127267			489.716	526
							15075	0.092981			489.725	705
							15076	0.0675156			489.734	925
							15077	0.0481325			489.743	1070
							15078	0.0338684			489.752	2000
							15079	0.0243987			489.761	2170
							15080	0.0190416			489.77	1950
							15081	0.0169853			489.779	2250
							15082	0.0179485			489.788	1940
							15083	0.0226563			489.797	1870
							15084	0.032981			489.806	2110
							15085	0.0513143			489.815	1950
							15086	0.077981			489.825	2650
							15087	0.108436			489.834	2050
							15088	0.135384			489.843	1860
							15089	0.158977			489.852	1720
							15090	0.192526			489.861	1640
							15091	0.242202			489.87	1080
							15092	0.274994			489.879	879
							15093	0.246855			489.888	431
							15094	0.169583			489.897	473
							15095	0.0961411			489.906	492
							15096	0.0545827			489.915	577
							15097	0.0383814			489.924	601
							15098	0.0347017			489.933	437
							15099	0.0366498			489.942	503
							15100	0.0414117			489.951	546
							15101	0.047429			489.96	747
							15102	0.0536844			489.969	700
							15103	0.060784			489.979	688
							15104	0.0740091			489.988	896
							15105	0.107353			489.997	772
							15106	0.179756			490.006	765
							15107	0.293392			490.015	405
							15108	0.409518			490.024	597
							15109	0.467094			490.033	723
							15110	0.439388			490.042	739
							15111	0.354972			490.051	668
							15112	0.260059			490.06	844
							15113	0.182894			490.069	817
							15114	0.130513			490.078	702
							15115	0.0992364			490.087	718
							15116	0.082126			490.096	753
							15117	0.0735979			490.106	1020
							15118	0.0703619			490.115	1480
							15119	0.0713143			490.124	1670
							15120	0.0773316			490.133	1720
							15121	0.0917256			490.142	2160
							15122	0.12218			490.151	2460
							15123	0.184085			490.16	3040
							15124	0.299236			490.169	3540
							15125	0.479431			490.178	3410
							15126	0.693609			490.187	3380
							15127	0.858003			490.196	3350
							15128	0.888522			490.205	3020
							15129	0.773479			490.214	2440
							15130	0.580081			490.223	2740
							15131	0.390687			490.232	2320
							15132	0.249345			490.241	2330
							15133	0.160275			490.25	2670
							15134	0.109951			490.26	2260
							15135	0.0843987			490.269	1740
							15136	0.0738901			490.278	1710
							15137	0.0729701			490.287	1450
							15138	0.0762927			490.296	1110
							15139	0.0817256			490.305	1080
							15140	0.0916606			490.314	600
							15141	0.104355			490.323	859
							15142	0.117094			490.332	831
							15143	0.130189			490.341	902
							15144	0.142526			490.35	908
							15145	0.151184			490.359	622
							15146	0.153565			490.368	618
							15147	0.148371			490.377	399
							15148	0.137548			490.387	542
							15149	0.124561			490.396	649
							15150	0.11244			490.405	624
							15151	0.102148			490.414	338
							15152	0.0939875			490.423	263
							15153	0.0877429			490.432	195
							15154	0.083284			490.441	301
							15155	0.0803511			490.45	271
							15156	0.0785978			490.459	413
							15157	0.077916			490.468	416
							15158	0.078468			490.477	235
							15159	0.0800156			490.486	331
							15160	0.0817039			490.495	246
							15161	0.0827753			490.504	219
							15162	0.082916			490.513	304
							15163	0.0819204			490.522	391
							15164	0.0796801			490.532	530
							15165	0.0764333			490.541	285
							15166	0.0724398			490.55	101
							15167	0.0675805			490.559	321
							15168	0.0617797			490.568	293
							15169	0.0555567			490.577	212
							15170	0.0499074			490.586	284
							15171	0.0456974			490.595	329
							15172	0.0432623			490.604	396
							15173	0.0425372			490.613	473
							15174	0.0433706			490.622	225
							15175	0.045784			490.631	438
							15176	0.0499831			490.64	376
							15177	0.056271			490.649	333
							15178	0.0650697			490.659	408
							15179	0.0767039			490.668	455
							15180	0.0908381			490.677	579
							15181	0.105384			490.686	471
							15182	0.116011			490.695	400
							15183	0.117959			490.704	461
							15184	0.109951			490.713	183
							15185	0.094994			490.722	523
							15186	0.078771			490.731	854
							15187	0.065297			490.74	1150
							15188	0.0557299			490.749	1260
							15189	0.0495935			490.758	1380
							15190	0.0461736			490.767	1730
							15191	0.0447342			490.776	1940
							15192	0.0443013			490.786	2620
							15193	0.0438792			490.795	3320
							15194	0.042981			490.804	3360
							15195	0.0419745			490.813	2530
							15196	0.0417472			490.822	3070
							15197	0.0430134			490.831	2530
							15198	0.0460221			490.84	1800
							15199	0.0507948			490.849	1410
							15200	0.0573857			490.858	1040
							15201	0.0659788			490.867	1030
							15202	0.0765524			490.876	1250
							15203	0.0885762			490.885	1210
							15204	0.100416			490.894	789
							15205	0.109193			490.903	665
							15206	0.112115			490.913	883
							15207	0.108111			490.921	1220
							15208	0.0988359			490.931	861
							15209	0.0868662			490.94	929
							15210	0.074626			490.949	784
							15211	0.0636953			490.958	839
							15212	0.0544853			490.967	712
							15213	0.0467797			490.976	1090
							15214	0.0403186			490.985	1020
							15215	0.0350481			490.994	1220
							15216	0.0310546			491.003	1080
							15217	0.0284788			491.012	1130
							15218	0.0271909			491.021	808
							15219	0.0267039			491.03	858
							15220	0.0263901			491.039	638
							15221	0.0258814			491.049	513
							15222	0.0253511			491.058	957
							15223	0.0253511			491.067	1090
							15224	0.0264333			491.076	1330
							15225	0.0290091			491.085	1550
							15226	0.0335004			491.094	1570
							15227	0.0408056			491.103	1290
							15228	0.0531			491.112	1870
							15229	0.0749182			491.121	1810
							15230	0.113955			491.13	1810
							15231	0.179431			491.139	2600
							15232	0.271747			491.148	2370
							15233	0.363522			491.157	2530
							15234	0.399561			491.166	2420
							15235	0.346639			491.176	2610
							15236	0.237007			491.185	1790
							15237	0.133977			491.194	2030
							15238	0.0699074			491.203	2150
							15239	0.039074			491.212	2100
							15240	0.0260004			491.221	2310
							15241	0.0207515			491.23	2100
							15242	0.019074			491.239	2080
							15243	0.0193771			491.248	2100
							15244	0.021087			491.257	1970
							15245	0.024074			491.266	2000
							15246	0.0284463			491.275	1810
							15247	0.0346043			491.284	1430
							15248	0.0433489			491.293	1420
							15249	0.0563576			491.303	1480
							15250	0.0767797			491.312	1200
							15251	0.108436			491.321	970
							15252	0.151834			491.33	895
							15253	0.199128			491.339	1120
							15254	0.235708			491.348	718
							15255	0.249886			491.357	488
							15256	0.241661			491.366	508
							15257	0.219042			491.375	541
							15258	0.190037			491.384	805
							15259	0.159842			491.393	560
							15260	0.130405			491.402	631
							15261	0.101974			491.411	850
							15262	0.0748857			491.421	854
							15263	0.0520935			491.43	558
							15264	0.0363576			491.439	511
							15265	0.0261736			491.448	492
							15266	0.0178186			491.457	315
							15267	0.0102883			491.466	309
							15268	0.00494525			491.475	189
							15269	0.00225585			491.484	307
							15270	0.00129049			491.493	196
							15271	0.00115196			491.502	510
							15272	0.00156646			491.511	440
							15273	0.00283594			491.52	514
							15274	0.00608378			491.529	505
							15275	0.0143121			491.539	471
							15276	0.0354052			491.548	453
							15277	0.0901455			491.557	450
							15278	0.224561			491.566	316
							15279	0.48073			491.575	373
							15280	0.775427			491.584	711
							15281	0.883544			491.593	559
							15282	0.705405			491.602	536
							15283	0.407029			491.611	695
							15284	0.183544			491.62	577
							15285	0.0739658			491.629	503
							15286	0.0313901			491.639	443
							15287	0.0162061			491.647	538
							15288	0.0112385			491.657	273
							15289	0.0107927			491.666	273
							15290	0.0139658			491.675	362
							15291	0.0229918			491.684	613
							15292	0.0430026			491.693	497
							15293	0.0776346			491.702	318
							15294	0.121855			491.711	519
							15295	0.163847			491.72	586
							15296	0.193284			491.729	785
							15297	0.203998			491.738	1480
							15298	0.195665			491.747	1230
							15299	0.174778			491.757	1330
							15300	0.149561			491.766	1420
							15301	0.125427			491.775	1380
							15302	0.105113			491.784	1520
							15303	0.0903186			491.793	1530
							15304	0.0823641			491.802	1430
							15305	0.0816714			491.811	1450
							15306	0.0866173			491.82	1260
							15307	0.0935004			491.829	1510
							15308	0.0988359			491.838	949
							15309	0.10191			491.847	705
							15310	0.104193			491.856	779
							15311	0.106931			491.865	417
							15312	0.109734			491.875	531
							15313	0.111358			491.884	555
							15314	0.110384			491.893	724
							15315	0.106747			491.902	693
							15316	0.100806			491.911	811
							15317	0.0933598			491.92	637
							15318	0.0853403			491.929	475
							15319	0.0775481			491.938	579
							15320	0.0705567			491.947	421
							15321	0.0649507			491.956	395
							15322	0.0611953			491.965	558
							15323	0.0594095			491.974	512
							15324	0.0593879			491.983	574
							15325	0.0608598			491.993	615
							15326	0.0638468			492.002	648
							15327	0.068652			492.011	728
							15328	0.0751563			492.02	685
							15329	0.0823749			492.029	599
							15330	0.0889009			492.038	354
							15331	0.0935221			492.047	812
							15332	0.0953727			492.056	571
							15333	0.0941065			492.065	438
							15334	0.0903078			492.074	580
							15335	0.0853511			492.083	931
							15336	0.0807299			492.092	1050
							15337	0.0774398			492.101	910
							15338	0.0758165			492.111	791
							15339	0.0756325			492.12	1110
							15340	0.0763901			492.129	1150
							15341	0.077494			492.138	959
							15342	0.0784572			492.147	1060
							15343	0.078955			492.156	1230
							15344	0.0787169			492.165	1280
							15345	0.0776346			492.174	1680
							15346	0.0756108			492.183	1850
							15347	0.0726346			492.192	2040
							15348	0.0689225			492.201	1690
							15349	0.0649398			492.211	2070
							15350	0.0610221			492.22	1830
							15351	0.0572234			492.229	1920
							15352	0.0535004			492.238	2050
							15353	0.0500264			492.247	2070
							15354	0.0472559			492.256	1930
							15355	0.045784			492.265	1620
							15356	0.0462385			492.274	1250
							15357	0.0489983			492.283	1130
							15358	0.0542364			492.292	1130
							15359	0.0621909			492.301	980
							15360	0.0735546			492.31	1250
							15361	0.0894637			492.32	885
							15362	0.111466			492.329	494
							15363	0.141336			492.338	611
							15364	0.179756			492.347	513
							15365	0.223046			492.356	537
							15366	0.26244			492.365	668
							15367	0.285275			492.374	307
							15368	0.281487			492.383	494
							15369	0.250968			492.392	303
							15370	0.203457			492.401	479
							15371	0.152916			492.41	271
							15372	0.110384			492.42	506
							15373	0.0805351			492.428	495
							15374	0.0628186			492.438	224
							15375	0.054929			492.447	320
							15376	0.0555459			492.456	296
							15377	0.0656974			492.465	288
							15378	0.088165			492.474	244
							15379	0.12402			492.483	442
							15380	0.165903			492.492	436
							15381	0.196639			492.501	294
							15382	0.199778			492.51	349
							15383	0.17586			492.519	240
							15384	0.140795			492.529	380
							15385	0.109301			492.538	354
							15386	0.0862169			492.547	322
							15387	0.0700481			492.556	354
							15388	0.0582299			492.565	642
							15389	0.0494636			492.574	456
							15390	0.0434247			492.583	460
							15391	0.0401888			492.592	580
							15392	0.0399182			492.601	663
							15393	0.0428403			492.61	359
							15394	0.0494528			492.619	245
							15395	0.0609247			492.628	355
							15396	0.0792364			492.637	338
							15397	0.10613			492.647	357
							15398	0.139929			492.656	265
							15399	0.172397			492.665	503
							15400	0.190903			492.674	482
							15401	0.18744			492.683	500
							15402	0.164821			492.692	482
							15403	0.134085			492.701	452
							15404	0.105037			492.71	611
							15405	0.0823966			492.719	582
							15406	0.0664225			492.728	596
							15407	0.0559788			492.738	783
							15408	0.0500805			492.747	1340
							15409	0.0482191			492.756	2130
							15410	0.0501238			492.765	2400
							15411	0.0554052			492.774	2170
							15412	0.0632624			492.783	3630
							15413	0.0722559			492.792	5040
							15414	0.080416			492.801	7070
							15415	0.0858273			492.81	8980
							15416	0.0873208			492.819	11400
							15417	0.0849615			492.828	11900
							15418	0.0801671			492.837	10900
							15419	0.0747667			492.847	10200
							15420	0.0701022			492.856	7590
							15421	0.0670502			492.865	4590
							15422	0.066087			492.874	2320
							15423	0.0671368			492.883	1120
							15424	0.0694961			492.892	719
							15425	0.0718121			492.901	524
							15426	0.0723966			492.91	667
							15427	0.0700264			492.919	585
							15428	0.0647775			492.928	847
							15429	0.0580567			492.938	518
							15430	0.0516498			492.947	509
							15431	0.046758			492.956	1030
							15432	0.0436844			492.965	1220
							15433	0.0421585			492.974	1410
							15434	0.0417147			492.983	1340
							15435	0.0419528			492.992	1220
							15436	0.0425914			493.001	917
							15437	0.0432191			493.01	947
							15438	0.0435762			493.019	1180
							15439	0.0439117			493.028	1730
							15440	0.0456433			493.037	1300
							15441	0.0516606			493.046	1570
							15442	0.0653511			493.056	2430
							15443	0.0868338			493.065	1920
							15444	0.108544			493.074	2540
							15445	0.118284			493.083	2460
							15446	0.110492			493.092	2550
							15447	0.0925264			493.101	2470
							15448	0.0755784			493.11	2040
							15449	0.0655892			493.119	1740
							15450	0.0620178			493.128	1270
							15451	0.0616282			493.137	1220
							15452	0.0613035			493.147	1250
							15453	0.0593662			493.156	1290
							15454	0.0557191			493.165	1520
							15455	0.051455			493.174	1730
							15456	0.0482407			493.183	2000
							15457	0.0483056			493.192	1910
							15458	0.0552753			493.201	2010
							15459	0.0741173			493.21	1950
							15460	0.106671			493.219	1890
							15461	0.143176			493.228	2530
							15462	0.162981			493.238	1900
							15463	0.152267			493.247	1570
							15464	0.120124			493.256	1990
							15465	0.0872234			493.265	2140
							15466	0.0656433			493.274	1710
							15467	0.0545069			493.283	1460
							15468	0.0486087			493.292	1150
							15469	0.0444095			493.301	1390
							15470	0.0407082			493.31	1190
							15471	0.0374615			493.319	683
							15472	0.0348641			493.328	737
							15473	0.0332732			493.337	857
							15474	0.033284			493.347	761
							15475	0.0364225			493.356	436
							15476	0.046639			493.365	393
							15477	0.0718121			493.374	379
							15478	0.120773			493.383	328
							15479	0.19112			493.392	446
							15480	0.259085			493.401	441
							15481	0.292851			493.41	421
							15482	0.280297			493.419	317
							15483	0.235275			493.428	307
							15484	0.178565			493.438	304
							15485	0.125427			493.447	214
							15486	0.0841282			493.456	414
							15487	0.0565307			493.465	389
							15488	0.039442			493.474	476
							15489	0.0290199			493.483	207
							15490	0.0229052			493.492	231
							15491	0.0197991			493.501	353
							15492	0.0190416			493.51	282
							15493	0.0204052			493.519	499
							15494	0.0241823			493.529	389
							15495	0.0313576			493.538	181
							15496	0.0433814			493.547	283
							15497	0.0610654			493.556	221
							15498	0.0835654			493.565	346
							15499	0.113306			493.574	312
							15500	0.166769			493.583	220
							15501	0.250968			493.592	350
							15502	0.309301			493.601	332
							15503	0.27402			493.61	410
							15504	0.176726			493.619	307
							15505	0.0975589			493.628	331
							15506	0.059994			493.638	164
							15507	0.0457732			493.647	272
							15508	0.0406866			493.656	613
							15509	0.0400697			493.665	705
							15510	0.0430459			493.674	500
							15511	0.0501779			493.683	409
							15512	0.0630351			493.692	345
							15513	0.0844204			493.701	251
							15514	0.117743			493.71	419
							15515	0.163089			493.719	729
							15516	0.211249			493.729	647
							15517	0.243068			493.738	517
							15518	0.242959			493.747	767
							15519	0.212548			493.756	1010
							15520	0.167635			493.765	1440
							15521	0.124669			493.774	1250
							15522	0.0920827			493.783	1310
							15523	0.0707191			493.792	1260
							15524	0.0583273			493.801	1560
							15525	0.0523424			493.81	2080
							15526	0.050903			493.82	2000
							15527	0.0528295			493.829	2430
							15528	0.0573965			493.838	1900
							15529	0.0640849			493.847	1880
							15530	0.0725805			493.856	1570
							15531	0.0830892			493.865	1090
							15532	0.0962385			493.874	993
							15533	0.11179			493.883	519
							15534	0.127375			493.892	533
							15535	0.138089			493.901	476
							15536	0.139388			493.911	676
							15537	0.130297			493.92	826
							15538	0.114171			493.929	560
							15539	0.0964658			493.938	591
							15540	0.0810978			493.947	551
							15541	0.0695935			493.956	654
							15542	0.0619312			493.965	820
							15543	0.0576671			493.974	615
							15544	0.0566282			493.983	517
							15545	0.0590632			493.993	538
							15546	0.0654918			494.002	555
							15547	0.0769312			494.011	517
							15548	0.0947883			494.02	741
							15549	0.119366			494.029	677
							15550	0.146206			494.038	661
							15551	0.164713			494.047	674
							15552	0.16363			494.056	1300
							15553	0.141877			494.065	1190
							15554	0.110816			494.074	831
							15555	0.0827862			494.083	1160
							15556	0.0631325			494.093	1290
							15557	0.0510221			494.102	1180
							15558	0.0438792			494.111	1350
							15559	0.0397342			494.12	1330
							15560	0.0376022			494.129	1410
							15561	0.0371152			494.138	1620
							15562	0.0381649			494.147	1180
							15563	0.0407082			494.156	1730
							15564	0.04481			494.165	1070
							15565	0.0507407			494.175	1410
							15566	0.0589225			494.184	1550
							15567	0.069442			494.193	1550
							15568	0.081271			494.202	1880
							15569	0.0916823			494.211	2370
							15570	0.0973641			494.22	2280
							15571	0.0966065			494.229	2130
							15572	0.0904485			494.238	1770
							15573	0.0816606			494.247	2520
							15574	0.072981			494.256	2640
							15575	0.0661628			494.265	2330
							15576	0.0617472			494.275	1820
							15577	0.0593771			494.284	1520
							15578	0.0580784			494.293	1170
							15579	0.0567039			494.302	1520
							15580	0.0545286			494.311	1260
							15581	0.0515307			494.32	1060
							15582	0.0481			494.329	690
							15583	0.0445502			494.338	775
							15584	0.0411411			494.347	881
							15585	0.0380459			494.356	560
							15586	0.0354269			494.366	678
							15587	0.0334788			494.375	704
							15588	0.0323965			494.384	606
							15589	0.0323857			494.393	535
							15590	0.0336736			494.402	639
							15591	0.0364766			494.411	562
							15592	0.0410221			494.42	334
							15593	0.0475697			494.429	226
							15594	0.0560221			494.438	482
							15595	0.0654593			494.447	191
							15596	0.074323			494.457	579
							15597	0.0811953			494.466	345
							15598	0.0855134			494.475	403
							15599	0.0876779			494.484	384
							15600	0.0884355			494.493	243
							15601	0.0885221			494.502	311
							15602	0.0887494			494.511	714
							15603	0.0900589			494.52	546
							15604	0.0932624			494.529	260
							15605	0.0982624			494.539	332
							15606	0.103425			494.548	312
							15607	0.105708			494.557	493
							15608	0.102278			494.566	387
							15609	0.0924723			494.575	183
							15610	0.0784355			494.584	322
							15611	0.0638359			494.593	366
							15612	0.051758			494.602	447
							15613	0.0436087			494.611	341
							15614	0.0393879			494.62	546
							15615	0.0383922			494.63	458
							15616	0.0398208			494.639	271
							15617	0.0429593			494.648	227
							15618	0.047126			494.657	273
							15619	0.0513684			494.666	358
							15620	0.0543446			494.675	660
							15621	0.0550914			494.684	817
							15622	0.0542039			494.693	506
							15623	0.0543771			494.702	359
							15624	0.0608706			494.712	397
							15625	0.0818554			494.721	435
							15626	0.124669			494.73	315
							15627	0.18376			494.739	632
							15628	0.231596			494.748	793
							15629	0.236574			494.757	1010
							15630	0.196747			494.766	1440
							15631	0.141119			494.775	1470
							15632	0.0976996			494.784	1770
							15633	0.0731108			494.793	1710
							15634	0.0608814			494.803	1800
							15635	0.0538576			494.812	2490
							15636	0.0483273			494.821	2190
							15637	0.0431325			494.83	2110
							15638	0.038284			494.839	1930
							15639	0.0342039			494.848	1960
							15640	0.0312385			494.857	1780
							15641	0.0295069			494.866	1620
							15642	0.0290416			494.875	1000
							15643	0.0304052			494.885	1330
							15644	0.0357082			494.894	1010
							15645	0.0499615			494.903	879
							15646	0.0811953			494.912	739
							15647	0.135492			494.921	848
							15648	0.205838			494.93	724
							15649	0.26612			494.939	559
							15650	0.284085			494.948	810
							15651	0.247938			494.957	967
							15652	0.177808			494.967	994
							15653	0.10876			494.976	773
							15654	0.062981			494.985	684
							15655	0.03981			494.994	687
							15656	0.0287927			495.003	1030
							15657	0.0221152			495.012	923
							15658	0.0168662			495.021	1010
							15659	0.0125264			495.03	1300
							15660	0.00916927			495.039	1260
							15661	0.00679265			495.049	971
							15662	0.00532836			495.058	1130
							15663	0.00473096			495.067	1300
							15664	0.00505888			495.076	1030
							15665	0.00669417			495.085	1010
							15666	0.0108489			495.094	1180
							15667	0.0204485			495.103	937
							15668	0.0415199			495.112	1710
							15669	0.0864009			495.122	1480
							15670	0.183219			495.131	1260
							15671	0.36915			495.14	1440
							15672	0.605946			495.149	1940
							15673	0.725427			495.158	1740
							15674	0.611682			495.167	1950
							15675	0.372721			495.176	2510
							15676	0.179864			495.185	2580
							15677	0.0812818			495.194	2540
							15678	0.0414333			495.204	2220
							15679	0.0264875			495.213	1840
							15680	0.0213901			495.222	1870
							15681	0.021087			495.231	2050
							15682	0.0243987			495.24	2000
							15683	0.0320178			495.249	1300
							15684	0.0458598			495.258	1850
							15685	0.0685978			495.267	1800
							15686	0.102018			495.276	1690
							15687	0.143825			495.286	1550
							15688	0.184842			495.295	1760
							15689	0.212115			495.304	1450
							15690	0.21612			495.313	929
							15691	0.198046			495.322	1080
							15692	0.167526			495.331	792
							15693	0.135708			495.34	675
							15694	0.109842			495.349	597
							15695	0.0914766			495.358	378
							15696	0.0801238			495.368	432
							15697	0.0743662			495.377	527
							15698	0.072797			495.386	738
							15699	0.074074			495.395	433
							15700	0.0770502			495.404	515
							15701	0.0809247			495.413	482
							15702	0.0851022			495.422	350
							15703	0.0891065			495.431	817
							15704	0.0926563			495.44	519
							15705	0.0955243			495.45	289
							15706	0.0974074			495.459	117
							15707	0.0979701			495.468	356
							15708	0.0971909			495.477	189
							15709	0.0954052			495.486	327
							15710	0.0933056			495.495	401
							15711	0.0916282			495.504	172
							15712	0.0904593			495.513	323
							15713	0.0892688			495.522	626
							15714	0.0876238			495.531	554
							15715	0.0854593			495.541	287
							15716	0.0829269			495.55	350
							15717	0.0804269			495.559	375
							15718	0.0784896			495.568	276
							15719	0.0773966			495.577	446
							15720	0.0796909			495.586	1000
							15721	0.0851779			495.595	844
							15722	0.0884463			495.604	714
							15723	0.0890091			495.614	378
							15724	0.0882515			495.623	377
							15725	0.084994			495.632	317
							15726	0.0794637			495.641	663
							15727	0.0731433			495.65	437
							15728	0.0675805			495.659	222
							15729	0.0637385			495.668	322
							15730	0.0620827			495.677	545
							15731	0.0629485			495.687	515
							15732	0.0667364			495.696	561
							15733	0.0738684			495.705	428
							15734	0.0845394			495.714	535
							15735	0.0983056			495.723	563
							15736	0.113306			495.732	643
							15737	0.125102			495.741	966
							15738	0.127591			495.75	1390
							15739	0.118176			495.759	1320
							15740	0.100362			495.769	1710
							15741	0.0808706			495.778	1620
							15742	0.064258			495.787	1770
							15743	0.0517039			495.796	2500
							15744	0.0426671			495.805	1990
							15745	0.036271			495.814	2130
							15746	0.0319961			495.823	1830
							15747	0.0300156			495.832	1400
							15748	0.0317039			495.841	1290
							15749	0.0397559			495.851	1120
							15750	0.0557407			495.86	744
							15751	0.074442			495.869	866
							15752	0.0851888			495.878	722
							15753	0.0847234			495.887	462
							15754	0.0818987			495.896	373
							15755	0.0858056			495.905	525
							15756	0.0970827			495.914	649
							15757	0.111033			495.923	639
							15758	0.122721			495.933	449
							15759	0.129107			495.942	346
							15760	0.13073			495.951	546
							15761	0.13192			495.96	674
							15762	0.141985			495.969	807
							15763	0.174345			495.978	879
							15764	0.230189			495.987	770
							15765	0.276509			495.996	506
							15766	0.268284			496.005	692
							15767	0.208868			496.015	999
							15768	0.144583			496.024	1080
							15769	0.104485			496.033	990
							15770	0.0858165			496.042	766
							15771	0.0783381			496.051	766
							15772	0.0763035			496.06	577
							15773	0.0776455			496.069	610
							15774	0.0824182			496.079	780
							15775	0.0925156			496.088	535
							15776	0.110384			496.097	748
							15777	0.134301			496.106	730
							15778	0.154107			496.115	986
							15779	0.15876			496.124	907
							15780	0.148046			496.133	1060
							15781	0.132137			496.142	1470
							15782	0.11915			496.151	1550
							15783	0.108652			496.161	1500
							15784	0.0964983			496.17	1670
							15785	0.0807299			496.179	1910
							15786	0.0638792			496.188	2190
							15787	0.0503727			496.197	2310
							15788	0.0430026			496.206	2030
							15789	0.0418879			496.215	2040
							15790	0.0451888			496.224	1780
							15791	0.0497667			496.233	1710
							15792	0.0522667			496.243	1520
							15793	0.0513143			496.252	1880
							15794	0.0489875			496.261	1920
							15795	0.0496909			496.27	2020
							15796	0.0583489			496.279	1860
							15797	0.0787818			496.288	1800
							15798	0.109193			496.297	1490
							15799	0.13744			496.307	1540
							15800	0.146964			496.316	1310
							15801	0.13441			496.325	1470
							15802	0.113955			496.334	1280
							15803	0.104161			496.343	1460
							15804	0.118176			496.352	1390
							15805	0.164388			496.361	1570
							15806	0.238522			496.37	1450
							15807	0.306271			496.38	900
							15808	0.318284			496.389	616
							15809	0.261249			496.398	778
							15810	0.175102			496.407	484
							15811	0.106433			496.416	389
							15812	0.0703186			496.425	345
							15813	0.0578727			496.434	225
							15814	0.0574182			496.443	281
							15815	0.0625697			496.452	333
							15816	0.0714442			496.462	601
							15817	0.084258			496.471	228
							15818	0.0998641			496.48	288
							15819	0.112981			496.489	352
							15820	0.116661			496.498	319
							15821	0.108436			496.507	207
							15822	0.0931866			496.516	216
							15823	0.0796476			496.525	428
							15824	0.0767905			496.534	453
							15825	0.0933381			496.544	349
							15826	0.137656			496.553	426
							15827	0.211141			496.562	529
							15828	0.295881			496.571	354
							15829	0.355189			496.58	514
							15830	0.358219			496.589	454
							15831	0.308544			496.598	293
							15832	0.239821			496.608	327
							15833	0.183327			496.617	262
							15834	0.149236			496.626	183
							15835	0.131596			496.635	348
							15836	0.121098			496.644	306
							15837	0.111682			496.653	337
							15838	0.101596			496.662	397
							15839	0.0911736			496.671	457
							15840	0.0812169			496.68	668
							15841	0.0723424			496.69	471
							15842	0.065232			496.699	604
							15843	0.0608165			496.708	392
							15844	0.0602862			496.717	457
							15845	0.0653186			496.726	691
							15846	0.0782299			496.735	1070
							15847	0.101206			496.744	1180
							15848	0.133652			496.753	1190
							15849	0.16915			496.763	1640
							15850	0.196964			496.772	2160
							15851	0.208436			496.781	2390
							15852	0.202591			496.79	2030
							15853	0.186249			496.799	2420
							15854	0.167526			496.808	2570
							15855	0.150535			496.817	2380
							15856	0.134951			496.827	2050
							15857	0.1185			496.836	1680
							15858	0.101141			496.845	1340
							15859	0.0842147			496.854	1320
							15860	0.069258			496.863	942
							15861	0.0570935			496.872	705
							15862	0.0480026			496.881	886
							15863	0.0420178			496.89	788
							15864	0.0391823			496.899	720
							15865	0.0395719			496.909	826
							15866	0.043284			496.918	725
							15867	0.0503078			496.927	926
							15868	0.0605243			496.936	973
							15869	0.0736087			496.945	1230
							15870	0.089139			496.954	1130
							15871	0.10692			496.963	1270
							15872	0.127808			496.973	1190
							15873	0.154323			496.982	1140
							15874	0.188414			496.991	1070
							15875	0.226726			497	932
							15876	0.257786			497.009	971
							15877	0.267851			497.018	837
							15878	0.253132			497.027	890
							15879	0.222829			497.036	1250
							15880	0.191444			497.046	1250
							15881	0.166877			497.055	903
							15882	0.147938			497.064	1100
							15883	0.128782			497.073	1160
							15884	0.106942			497.082	1400
							15885	0.0849615			497.091	871
							15886	0.0674507			497.1	1190
							15887	0.0564983			497.11	1310
							15888	0.0515307			497.119	1380
							15889	0.0509463			497.128	1460
							15890	0.0533922			497.137	1620
							15891	0.0582299			497.146	1970
							15892	0.0657948			497.155	2190
							15893	0.0773966			497.164	2250
							15894	0.0951346			497.173	2300
							15895	0.12099			497.183	2310
							15896	0.153132			497.192	1840
							15897	0.180405			497.201	1840
							15898	0.184085			497.21	1690
							15899	0.157245			497.219	1480
							15900	0.115145			497.228	1620
							15901	0.0794637			497.237	1550
							15902	0.0579485			497.246	1860
							15903	0.0471909			497.255	1810
							15904	0.0423533			497.265	1520
							15905	0.0405351			497.274	1980
							15906	0.0400589			497.283	1900
							15907	0.0396801			497.292	1460
							15908	0.0386087			497.301	1110
							15909	0.036942			497.31	1150
							15910	0.0354918			497.319	1040
							15911	0.0350805			497.329	926
							15912	0.0365957			497.338	904
							15913	0.0422126			497.347	796
							15914	0.0598316			497.356	615
							15915	0.110816			497.365	798
							15916	0.211249			497.374	1080
							15917	0.312656			497.383	627
							15918	0.323154			497.392	293
							15919	0.237115			497.402	633
							15920	0.141011			497.411	376
							15921	0.0905026			497.42	169
							15922	0.080297			497.429	266
							15923	0.092916			497.438	407
							15924	0.118284			497.447	246
							15925	0.148262			497.456	469
							15926	0.173262			497.466	370
							15927	0.186141			497.475	369
							15928	0.185925			497.484	402
							15929	0.177916			497.493	401
							15930	0.169258			497.502	422
							15931	0.164929			497.511	383
							15932	0.164821			497.52	141
							15933	0.163197			497.529	306
							15934	0.15389			497.539	410
							15935	0.135925			497.548	564
							15936	0.114604			497.557	367
							15937	0.0960329			497.566	332
							15938	0.0833273			497.575	612
							15939	0.0769745			497.584	233
							15940	0.0761411			497.593	233
							15941	0.0799182			497.603	348
							15942	0.087494			497.612	483
							15943	0.0979052			497.621	340
							15944	0.109626			497.63	230
							15945	0.120449			497.639	396
							15946	0.128241			497.648	406
							15947	0.13257			497.657	496
							15948	0.134518			497.666	359
							15949	0.135816			497.676	461
							15950	0.135816			497.685	462
							15951	0.132786			497.694	271
							15952	0.125535			497.703	466
							15953	0.114604			497.712	590
							15954	0.102581			497.721	351
							15955	0.0918771			497.73	594
							15956	0.0842905			497.74	492
							15957	0.0812494			497.749	711
							15958	0.0845286			497.758	1310
							15959	0.0968771			497.767	1370
							15960	0.122613			497.776	1090
							15961	0.167851			497.785	951
							15962	0.23928			497.794	1070
							15963	0.340687			497.803	1120
							15964	0.467635			497.813	1010
							15965	0.601401			497.822	1390
							15966	0.710817			497.831	855
							15967	0.763089			497.84	996
							15968	0.74112			497.849	1130
							15969	0.652591			497.858	825
							15970	0.52521			497.867	906
							15971	0.391769			497.877	760
							15972	0.276401			497.886	436
							15973	0.189929			497.895	544
							15974	0.131812			497.904	519
							15975	0.0966065			497.913	1090
							15976	0.0783814			497.922	1610
							15977	0.0725697			497.931	1410
							15978	0.075481			497.94	1310
							15979	0.0830567			497.95	1100
							15980	0.0904701			497.959	847
							15981	0.0935979			497.968	876
							15982	0.0910004			497.977	850
							15983	0.0839983			497.986	572
							15984	0.0749398			497.995	625
							15985	0.0660004			498.005	488
							15986	0.0588035			498.014	748
							15987	0.0544095			498.023	583
							15988	0.0536087			498.032	541
							15989	0.0574831			498.041	942
							15990	0.0681433			498.05	1010
							15991	0.0898533			498.059	998
							15992	0.129864			498.068	1080
							15993	0.196314			498.077	889
							15994	0.288739			498.087	1210
							15995	0.384518			498.096	1460
							15996	0.439929			498.105	1560
							15997	0.421098			498.114	1570
							15998	0.337115			498.123	1330
							15999	0.231704			498.132	1100
							16000	0.144691			498.142	1540
							16001	0.0888901			498.151	1420
							16002	0.0579485			498.16	1550
							16003	0.0422559			498.169	1780
							16004	0.0352429			498.178	2130
							16005	0.0336628			498.187	2170
							16006	0.0364766			498.196	1990
							16007	0.044074			498.205	1670
							16008	0.0580459			498.215	1560
							16009	0.0813035			498.224	1490
							16010	0.117959			498.233	1440
							16011	0.170881			498.242	988
							16012	0.235059			498.251	1450
							16013	0.293068			498.26	2070
							16014	0.321314			498.269	2380
							16015	0.306271			498.279	2090
							16016	0.254215			498.288	2410
							16017	0.186141			498.297	2840
							16018	0.124669			498.306	3460
							16019	0.0815416			498.315	2950
							16020	0.0561411			498.324	3090
							16021	0.0429485			498.333	2970
							16022	0.0372126			498.343	2440
							16023	0.0362169			498.352	2420
							16024	0.0384463			498.361	2070
							16025	0.0425048			498.37	1300
							16026	0.047126			498.379	949
							16027	0.0517797			498.388	816
							16028	0.0568662			498.397	579
							16029	0.0632082			498.406	520
							16030	0.0717797			498.416	471
							16031	0.0853511			498.425	540
							16032	0.115037			498.434	524
							16033	0.189388			498.443	371
							16034	0.337656			498.452	370
							16035	0.523371			498.461	544
							16036	0.623804			498.471	506
							16037	0.558219			498.48	503
							16038	0.391336			498.489	1000
							16039	0.240037			498.498	790
							16040	0.151293			498.507	476
							16041	0.108977			498.516	291
							16042	0.089074			498.525	455
							16043	0.0786953			498.534	612
							16044	0.0734139			498.544	622
							16045	0.0720069			498.553	446
							16046	0.0740416			498.562	341
							16047	0.0794095			498.571	483
							16048	0.0885221			498.58	998
							16049	0.102332			498.589	637
							16050	0.121639			498.599	630
							16051	0.14599			498.608	1040
							16052	0.17218			498.617	722
							16053	0.194042			498.626	430
							16054	0.205081			498.635	217
							16055	0.201942			498.644	369
							16056	0.186466			498.653	326
							16057	0.164063			498.663	365
							16058	0.14047			498.672	549
							16059	0.119366			498.681	347
							16060	0.102526			498.69	214
							16061	0.0906			498.699	216
							16062	0.0839983			498.708	291
							16063	0.082916			498.717	401
							16064	0.0874074			498.726	648
							16065	0.097797			498.736	941
							16066	0.114821			498.745	1420
							16067	0.139171			498.754	1620
							16068	0.168825			498.763	1470
							16069	0.197938			498.772	2370
							16070	0.218609			498.781	2600
							16071	0.22705			498.791	2730
							16072	0.224236			498.8	2960
							16073	0.210925			498.809	3420
							16074	0.187548			498.818	3700
							16075	0.157461			498.827	4070
							16076	0.126293			498.836	4570
							16077	0.0991498			498.845	4620
							16078	0.0786303			498.854	4290
							16079	0.0654701			498.864	3620
							16080	0.060416			498.873	2800
							16081	0.0678836			498.882	1760
							16082	0.105632			498.891	1230
							16083	0.198262			498.9	866
							16084	0.302267			498.909	1260
							16085	0.306487			498.918	1140
							16086	0.20692			498.928	1700
							16087	0.11547			498.937	902
							16088	0.0808381			498.946	892
							16089	0.0766065			498.955	773
							16090	0.0812927			498.964	974
							16091	0.0879485			498.973	945
							16092	0.0939009			498.983	705
							16093	0.0979701			498.992	810
							16094	0.100351			499.001	974
							16095	0.103089			499.01	1140
							16096	0.110492			499.019	1080
							16097	0.12586			499.028	790
							16098	0.142526			499.037	880
							16099	0.14599			499.047	832
							16100	0.132786			499.056	1090
							16101	0.11547			499.065	1340
							16102	0.104951			499.074	1060
							16103	0.101942			499.083	1580
							16104	0.102765			499.092	2460
							16105	0.103674			499.101	2260
							16106	0.101964			499.111	2080
							16107	0.0971909			499.12	2240
							16108	0.0919528			499.129	2390
							16109	0.0895502			499.138	1570
							16110	0.0893662			499.147	1520
							16111	0.0860113			499.156	1380
							16112	0.0756758			499.165	1520
							16113	0.0608165			499.175	1500
							16114	0.0467364			499.184	1640
							16115	0.0365091			499.193	1890
							16116	0.0303511			499.202	1780
							16117	0.0274398			499.211	1650
							16118	0.0273208			499.22	1760
							16119	0.0300264			499.229	1520
							16120	0.0362061			499.239	2160
							16121	0.0469636			499.248	2420
							16122	0.0628944			499.257	2370
							16123	0.0833056			499.266	1900
							16124	0.109301			499.275	1490
							16125	0.150535			499.284	1670
							16126	0.228565			499.293	1130
							16127	0.362765			499.303	1360
							16128	0.537548			499.312	1890
							16129	0.679972			499.321	1760
							16130	0.701293			499.33	1380
							16131	0.583436			499.339	1100
							16132	0.399669			499.348	1370
							16133	0.240037			499.358	955
							16134	0.143609			499.367	871
							16135	0.101444			499.376	951
							16136	0.0889225			499.385	665
							16137	0.0851022			499.394	812
							16138	0.0782732			499.403	1010
							16139	0.0666498			499.413	366
							16140	0.0540632			499.422	224
							16141	0.0440091			499.431	283
							16142	0.0377537			499.44	307
							16143	0.0355351			499.449	360
							16144	0.0375156			499.458	625
							16145	0.0441065			499.467	473
							16146	0.0559247			499.476	364
							16147	0.0730026			499.486	397
							16148	0.0939658			499.495	295
							16149	0.115687			499.504	345
							16150	0.133868			499.513	445
							16151	0.144583			499.522	563
							16152	0.145881			499.531	532
							16153	0.138522			499.541	432
							16154	0.125427			499.55	472
							16155	0.109951			499.559	505
							16156	0.0948533			499.568	1000
							16157	0.0819095			499.577	655
							16158	0.0720935			499.586	506
							16159	0.0657515			499.596	755
							16160	0.0626888			499.605	383
							16161	0.0622559			499.614	370
							16162	0.0635329			499.623	328
							16163	0.0655675			499.632	303
							16164	0.0675156			499.641	215
							16165	0.0686087			499.65	314
							16166	0.0682732			499.659	270
							16167	0.0664983			499.669	417
							16168	0.0638251			499.678	623
							16169	0.0609572			499.687	477
							16170	0.0582299			499.696	537
							16171	0.0555459			499.705	486
							16172	0.052429			499.714	456
							16173	0.048468			499.724	726
							16174	0.0438684			499.733	942
							16175	0.0392364			499.742	1230
							16176	0.0351455			499.751	1350
							16177	0.031942			499.76	1620
							16178	0.0298533			499.769	2080
							16179	0.0292039			499.779	1770
							16180	0.0306			499.788	1590
							16181	0.0352212			499.797	1400
							16182	0.0453295			499.806	1460
							16183	0.064994			499.815	1250
							16184	0.0989117			499.824	1200
							16185	0.146639			499.833	1090
							16186	0.195449			499.843	1020
							16187	0.222613			499.852	956
							16188	0.213414			499.861	1040
							16189	0.174128			499.87	957
							16190	0.124669			499.879	420
							16191	0.0826563			499.888	685
							16192	0.0547991			499.897	624
							16193	0.0389766			499.907	753
							16194	0.0305243			499.916	828
							16195	0.0260762			499.925	800
							16196	0.0238792			499.934	799
							16197	0.0232082			499.943	551
							16198	0.0239658			499.952	679
							16199	0.0265632			499.962	863
							16200	0.0321152			499.971	569
							16201	0.0430243			499.98	800
							16202	0.0650589			499.989	676
							16203	0.113306			499.998	654
							16204	0.215254			500.007	568
							16205	0.372397			500.017	701
							16206	0.49902			500.026	706
							16207	0.486899			500.035	535
							16208	0.355405			500.044	241
							16209	0.21731			500.053	483
							16210	0.131055			500.062	949
							16211	0.086271			500.071	1250
							16212	0.0626238			500.081	805
							16213	0.0499615			500.09	1230
							16214	0.0439009			500.099	1380
							16215	0.0423857			500.108	1520
							16216	0.0445827			500.117	1740
							16217	0.0502645			500.126	1360
							16218	0.0594312			500.135	1260
							16219	0.0720286			500.145	1360
							16220	0.0878727			500.154	1260
							16221	0.106628			500.163	1480
							16222	0.127375			500.172	1550
							16223	0.148046			500.181	1680
							16224	0.164929			500.19	2250
							16225	0.174778			500.2	2560
							16226	0.176509			500.209	3110
							16227	0.171098			500.218	3020
							16228	0.160925			500.227	2580
							16229	0.148371			500.236	2450
							16230	0.134734			500.245	2090
							16231	0.119691			500.255	1890
							16232	0.103544			500.264	2200
							16233	0.0880351			500.273	1640
							16234	0.074994			500.282	2280
							16235	0.065481			500.291	2620
							16236	0.0599074			500.3	2580
							16237	0.0581974			500.31	3010
							16238	0.0601779			500.319	3050
							16239	0.0656974			500.328	2450
							16240	0.0745286			500.337	2350
							16241	0.0861303			500.346	1790
							16242	0.0998749			500.355	1530
							16243	0.115254			500.364	1160
							16244	0.131704			500.374	910
							16245	0.148046			500.383	819
							16246	0.16179			500.392	755
							16247	0.168717			500.401	721
							16248	0.165145			500.41	368
							16249	0.151076			500.419	331
							16250	0.130405			500.429	291
							16251	0.108327			500.438	445
							16252	0.0886736			500.447	440
							16253	0.0737385			500.456	336
							16254	0.0636844			500.465	323
							16255	0.0574615			500.474	288
							16256	0.0537602			500.483	178
							16257	0.0515849			500.493	255
							16258	0.0504269			500.502	327
							16259	0.0505675			500.511	238
							16260	0.0531217			500.52	295
							16261	0.0596693			500.529	340
							16262	0.0716498			500.538	430
							16263	0.0897017			500.548	449
							16264	0.112873			500.557	529
							16265	0.137223			500.566	274
							16266	0.156271			500.575	318
							16267	0.164171			500.584	492
							16268	0.159951			500.593	420
							16269	0.148803			500.603	437
							16270	0.137548			500.612	558
							16271	0.130513			500.621	221
							16272	0.127916			500.63	339
							16273	0.127808			500.639	483
							16274	0.128132			500.648	461
							16275	0.128565			500.658	442
							16276	0.129539			500.667	583
							16277	0.130946			500.676	574
							16278	0.129756			500.685	398
							16279	0.121206			500.694	356
							16280	0.103782			500.703	368
							16281	0.0824074			500.713	625
							16282	0.0636411			500.722	849
							16283	0.050232			500.731	431
							16284	0.0412169			500.74	1010
							16285	0.034994			500.749	894
							16286	0.0306649			500.758	1180
							16287	0.0277753			500.767	1510
							16288	0.0260654			500.777	1600
							16289	0.0253511			500.786	1870
							16290	0.0254918			500.795	1710
							16291	0.026271			500.804	2340
							16292	0.0276238			500.813	2530
							16293	0.02981			500.822	2390
							16294	0.0337494			500.832	2560
							16295	0.0420719			500.841	2400
							16296	0.0637061			500.85	2480
							16297	0.124994			500.859	1960
							16298	0.262873			500.868	1370
							16299	0.452158			500.877	1010
							16300	0.561358			500.887	942
							16301	0.49534			500.896	999
							16302	0.328457			500.905	878
							16303	0.188847			500.914	974
							16304	0.116985			500.923	831
							16305	0.0885221			500.932	721
							16306	0.0782624			500.942	824
							16307	0.0746801			500.951	869
							16308	0.0740849			500.96	715
							16309	0.0753078			500.969	437
							16310	0.0778511			500.978	533
							16311	0.0818338			500.987	815
							16312	0.0885329			500.997	791
							16313	0.100286			501.006	834
							16314	0.118933			501.015	1030
							16315	0.142743			501.024	969
							16316	0.165362			501.033	889
							16317	0.178349			501.042	896
							16318	0.177483			501.052	706
							16319	0.165578			501.061	1260
							16320	0.149236			501.07	1290
							16321	0.134085			501.079	1300
							16322	0.122938			501.088	1560
							16323	0.116336			501.097	1520
							16324	0.11428			501.106	1640
							16325	0.116336			501.116	1830
							16326	0.121639			501.125	1780
							16327	0.128998			501.134	1710
							16328	0.137223			501.143	1830
							16329	0.145773			501.152	2020
							16330	0.154215			501.162	1990
							16331	0.162007			501.171	1930
							16332	0.168609			501.18	1850
							16333	0.172613			501.189	2070
							16334	0.172721			501.198	2070
							16335	0.167851			501.207	1910
							16336	0.158868			501.216	2030
							16337	0.148262			501.226	2060
							16338	0.138522			501.235	1800
							16339	0.128565			501.244	1780
							16340	0.115254			501.253	1800
							16341	0.0987818			501.262	1930
							16342	0.082916			501.272	1880
							16343	0.0720286			501.281	1640
							16344	0.0680134			501.29	1600
							16345	0.0705459			501.299	1540
							16346	0.0782732			501.308	1430
							16347	0.0897775			501.317	1550
							16348	0.104377			501.327	1230
							16349	0.122613			501.336	1070
							16350	0.145665			501.345	1150
							16351	0.173154			501.354	908
							16352	0.200102			501.363	924
							16353	0.216661			501.372	661
							16354	0.213522			501.382	471
							16355	0.190795			501.391	374
							16356	0.158868			501.4	704
							16357	0.130297			501.409	948
							16358	0.111358			501.418	450
							16359	0.101217			501.427	473
							16360	0.0957191			501.437	419
							16361	0.0914225			501.446	642
							16362	0.0866282			501.455	369
							16363	0.0807407			501.464	254
							16364	0.0741931			501.473	328
							16365	0.0687277			501.482	329
							16366	0.0671585			501.491	405
							16367	0.0732407			501.501	439
							16368	0.0926779			501.51	360
							16369	0.133219			501.519	215
							16370	0.199778			501.528	325
							16371	0.284301			501.537	471
							16372	0.359518			501.547	918
							16373	0.39112			501.556	706
							16374	0.366552			501.565	710
							16375	0.305838			501.574	631
							16376	0.241985			501.583	333
							16377	0.194907			501.592	727
							16378	0.164821			501.602	537
							16379	0.144258			501.611	446
							16380	0.127267			501.62	507
							16381	0.112115			501.629	456
							16382	0.0993554			501.638	631
							16383	0.0905134			501.647	537
							16384	0.086271			501.657	324
							16385	0.0862385			501.666	503
							16386	0.0889658			501.675	510
							16387	0.0925264			501.684	695
							16388	0.0953403			501.693	1130
							16389	0.0965199			501.702	465
							16390	0.0960004			501.712	501
							16391	0.0942688			501.721	735
							16392	0.0918771			501.73	602
							16393	0.0893446			501.739	763
							16394	0.0873424			501.748	815
							16395	0.0864333			501.757	1540
							16396	0.0869095			501.767	1600
							16397	0.088652			501.776	1560
							16398	0.0913792			501.785	1400
							16399	0.094929			501.794	1320
							16400	0.0998316			501.803	1720
							16401	0.107624			501.812	1600
							16402	0.120665			501.822	1520
							16403	0.140687			501.831	1640
							16404	0.166444			501.84	1250
							16405	0.189713			501.849	1290
							16406	0.197505			501.858	806
							16407	0.18192			501.868	641
							16408	0.148262			501.877	588
							16409	0.111466			501.886	497
							16410	0.0831866			501.895	679
							16411	0.0663035			501.904	502
							16412	0.0582082			501.913	556
							16413	0.0553727			501.923	629
							16414	0.0552537			501.932	678
							16415	0.0564658			501.941	752
							16416	0.0584788			501.95	794
							16417	0.0611628			501.959	429
							16418	0.0643879			501.968	574
							16419	0.0678078			501.978	412
							16420	0.0710762			501.987	708
							16421	0.0743338			501.996	686
							16422	0.0783922			502.005	551
							16423	0.0843013			502.014	604
							16424	0.0923857			502.024	468
							16425	0.101455			502.033	610
							16426	0.108977			502.042	742
							16427	0.112332			502.051	651
							16428	0.1106			502.06	746
							16429	0.105016			502.069	834
							16430	0.0979593			502.079	668
							16431	0.0920286			502.088	1030
							16432	0.0886195			502.097	834
							16433	0.0878295			502.106	755
							16434	0.0889009			502.115	1100
							16435	0.0908922			502.124	1390
							16436	0.0929269			502.134	1160
							16437	0.0941606			502.143	1150
							16438	0.094074			502.152	1360
							16439	0.0928836			502.161	1250
							16440	0.0914875			502.17	1140
							16441	0.0906217			502.179	909
							16442	0.0900481			502.189	1290
							16443	0.0888035			502.198	1330
							16444	0.0862169			502.207	1540
							16445	0.0825264			502.216	1790
							16446	0.078403			502.225	2190
							16447	0.0743987			502.235	2070
							16448	0.0709139			502.244	1790
							16449	0.0684463			502.253	2200
							16450	0.0674615			502.262	1990
							16451	0.0682515			502.271	1750
							16452	0.0710654			502.28	1720
							16453	0.076152			502.289	1790
							16454	0.0832299			502.299	2320
							16455	0.0909247			502.308	1990
							16456	0.0970502			502.317	2090
							16457	0.0998424			502.326	1640
							16458	0.099258			502.335	1760
							16459	0.0965524			502.345	1500
							16460	0.0929269			502.354	922
							16461	0.0889117			502.363	852
							16462	0.0847017			502.372	629
							16463	0.0803619			502.381	537
							16464	0.0758814			502.39	808
							16465	0.0712277			502.4	768
							16466	0.0665632			502.409	807
							16467	0.0625156			502.418	537
							16468	0.0600914			502.427	370
							16469	0.0602753			502.436	441
							16470	0.0635762			502.445	432
							16471	0.0697126			502.455	295
							16472	0.0770719			502.464	377
							16473	0.0831758			502.473	342
							16474	0.0860113			502.482	179
							16475	0.0853078			502.491	230
							16476	0.0822342			502.501	504
							16477	0.0785004			502.51	433
							16478	0.075784			502.519	329
							16479	0.0752212			502.528	547
							16480	0.0768879			502.537	615
							16481	0.0798424			502.546	388
							16482	0.0825481			502.556	630
							16483	0.083771			502.565	542
							16484	0.0828944			502.574	623
							16485	0.0798316			502.583	804
							16486	0.0745827			502.592	801
							16487	0.067245			502.601	788
							16488	0.0583273			502.611	894
							16489	0.0490199			502.62	464
							16490	0.0406974			502.629	618
							16491	0.0342472			502.638	835
							16492	0.0298533			502.647	760
							16493	0.0272883			502.657	361
							16494	0.0260978			502.666	456
							16495	0.0258165			502.675	681
							16496	0.0261736			502.684	811
							16497	0.0271801			502.693	790
							16498	0.0292472			502.702	534
							16499	0.0332299			502.712	519
							16500	0.0402753			502.721	730
							16501	0.050968			502.73	720
							16502	0.0636303			502.739	939
							16503	0.0734355			502.748	1230
							16504	0.0751455			502.758	2080
							16505	0.0680675			502.767	2660
							16506	0.0566282			502.776	3410
							16507	0.0458598			502.785	3990
							16508	0.0381217			502.794	4430
							16509	0.0336844			502.803	4130
							16510	0.0321476			502.813	4400
							16511	0.0331866			502.822	3970
							16512	0.036639			502.831	3540
							16513	0.0424723			502.84	2920
							16514	0.050416			502.849	2080
							16515	0.0583706			502.859	1820
							16516	0.0651563			502.868	1330
							16517	0.0720069			502.877	1170
							16518	0.0775048			502.886	989
							16519	0.0794095			502.895	744
							16520	0.0777645			502.904	604
							16521	0.0735762			502.914	855
							16522	0.068284			502.923	1290
							16523	0.0628078			502.932	1060
							16524	0.0572234			502.941	1230
							16525	0.0511736			502.95	1070
							16526	0.0445069			502.96	1150
							16527	0.0376238			502.969	713
							16528	0.0311953			502.978	754
							16529	0.0256108			502.987	1040
							16530	0.0211087			502.996	824
							16531	0.0178078			503.005	949
							16532	0.0158165			503.015	678
							16533	0.0152753			503.024	738
							16534	0.0164009			503.033	1030
							16535	0.0194745			503.042	1120
							16536	0.0243879			503.051	731
							16537	0.0301346			503.061	1160
							16538	0.035416			503.07	1540
							16539	0.0401238			503.079	1420
							16540	0.0456974			503.088	1550
							16541	0.053587			503.097	1430
							16542	0.0647667			503.106	2010
							16543	0.0815091			503.116	1720
							16544	0.108219			503.125	2340
							16545	0.147397			503.134	2180
							16546	0.190795			503.143	2510
							16547	0.217202			503.152	2430
							16548	0.218717			503.162	2530
							16549	0.194042			503.171	2500
							16550	0.143068			503.18	2270
							16551	0.100492			503.189	2240
							16552	0.0942688			503.198	1910
							16553	0.106812			503.207	2170
							16554	0.104485			503.217	2260
							16555	0.0782191			503.226	2620
							16556	0.0486628			503.235	2920
							16557	0.0300589			503.244	2650
							16558	0.0202753			503.253	3060
							16559	0.014929			503.263	2920
							16560	0.0122667			503.272	2740
							16561	0.0117147			503.281	2420
							16562	0.0134139			503.29	1730
							16563	0.0184896			503.299	1840
							16564	0.0302104			503.309	1500
							16565	0.0559463			503.318	1290
							16566	0.108024			503.327	1340
							16567	0.197288			503.336	1040
							16568	0.315903			503.345	651
							16569	0.427916			503.354	741
							16570	0.487765			503.364	984
							16571	0.474128			503.373	1020
							16572	0.4027			503.382	792
							16573	0.30876			503.391	1030
							16574	0.221855			503.4	1390
							16575	0.155297			503.41	1150
							16576	0.10941			503.419	466
							16577	0.0800589			503.428	545
							16578	0.0626888			503.437	313
							16579	0.0540632			503.446	285
							16580	0.0518338			503.455	293
							16581	0.0540307			503.465	340
							16582	0.0588684			503.474	305
							16583	0.0653295			503.483	221
							16584	0.073652			503.492	212
							16585	0.0849507			503.502	262
							16586	0.0995827			503.511	353
							16587	0.115254			503.52	307
							16588	0.126076			503.529	479
							16589	0.124778			503.538	651
							16590	0.109085			503.547	444
							16591	0.0850264			503.557	290
							16592	0.0624074			503.566	394
							16593	0.0465199			503.575	297
							16594	0.0368662			503.584	678
							16595	0.0308598			503.593	606
							16596	0.0267147			503.603	573
							16597	0.0237494			503.612	540
							16598	0.021823			503.621	311
							16599	0.0208489			503.63	362
							16600	0.0208598			503.639	464
							16601	0.0219745			503.648	325
							16602	0.0245827			503.658	500
							16603	0.0293446			503.667	627
							16604	0.0374507			503.676	332
							16605	0.0514117			503.685	600
							16606	0.0789442			503.694	319
							16607	0.13744			503.704	619
							16608	0.233111			503.713	673
							16609	0.315687			503.722	556
							16610	0.312656			503.731	886
							16611	0.231055			503.74	600
							16612	0.143392			503.75	948
							16613	0.0895719			503.759	1110
							16614	0.062494			503.768	1200
							16615	0.047916			503.777	1110
							16616	0.0391498			503.786	1100
							16617	0.0338468			503.796	1420
							16618	0.031152			503.805	2110
							16619	0.0308273			503.814	2780
							16620	0.0330784			503.823	2320
							16621	0.038652			503.832	2470
							16622	0.0492039			503.841	2050
							16623	0.0673208			503.851	1640
							16624	0.0945069			503.86	1270
							16625	0.127483			503.869	954
							16626	0.157894			503.878	739
							16627	0.178024			503.887	406
							16628	0.185492			503.897	618
							16629	0.181704			503.906	628
							16630	0.167743			503.915	571
							16631	0.145881			503.924	550
							16632	0.122397			503.933	637
							16633	0.103111			503.942	633
							16634	0.0895286			503.952	333
							16635	0.0796801			503.961	455
							16636	0.0713251			503.97	876
							16637	0.0631758			503.979	873
							16638	0.054929			503.988	822
							16639	0.0469312			503.998	615
							16640	0.0399723			504.007	622
							16641	0.0347667			504.016	732
							16642	0.0317039			504.025	543
							16643	0.030784			504.034	544
							16644	0.0315849			504.044	613
							16645	0.0332082			504.053	777
							16646	0.034745			504.062	975
							16647	0.0359788			504.071	853
							16648	0.0388901			504.08	798
							16649	0.0516065			504.09	840
							16650	0.0931541			504.099	1500
							16651	0.180946			504.108	1840
							16652	0.29047			504.117	1500
							16653	0.35086			504.126	1130
							16654	0.320881			504.136	1380
							16655	0.240362			504.145	1890
							16656	0.176293			504.154	1770
							16657	0.161682			504.163	1750
							16658	0.200643			504.172	1880
							16659	0.290362			504.182	1620
							16660	0.416444			504.191	1480
							16661	0.5356			504.2	1640
							16662	0.584626			504.209	1710
							16663	0.529215			504.218	1960
							16664	0.399994			504.228	1690
							16665	0.263306			504.237	2520
							16666	0.163739			504.246	2660
							16667	0.105643			504.255	2500
							16668	0.0743879			504.264	3140
							16669	0.0560221			504.274	2510
							16670	0.0433381			504.283	2890
							16671	0.0340199			504.292	2510
							16672	0.0276455			504.301	1820
							16673	0.024139			504.31	1920
							16674	0.0233814			504.319	1800
							16675	0.0254701			504.329	1510
							16676	0.031152			504.338	1590
							16677	0.0421693			504.347	1540
							16678	0.0615416			504.356	1520
							16679	0.0940957			504.365	943
							16680	0.148587			504.375	751
							16681	0.245449			504.384	800
							16682	0.433436			504.393	1050
							16683	0.797721			504.402	738
							16684	1.38744			504.411	604
							16685	2.03787			504.421	756
							16686	2.35173			504.43	779
							16687	2.07792			504.439	783
							16688	1.42207			504.448	171
							16689	0.794799			504.457	329
							16690	0.40086			504.467	653
							16691	0.209193			504.476	270
							16692	0.125535			504.485	242
							16693	0.0886303			504.494	442
							16694	0.0713576			504.503	656
							16695	0.0634572			504.512	440
							16696	0.0610978			504.522	520
							16697	0.062797			504.531	349
							16698	0.0678944			504.54	454
							16699	0.0762602			504.549	370
							16700	0.088165			504.558	412
							16701	0.104399			504.568	483
							16702	0.12586			504.577	421
							16703	0.153132			504.586	399
							16704	0.184842			504.595	638
							16705	0.216336			504.604	594
							16706	0.240578			504.614	194
							16707	0.250427			504.623	416
							16708	0.243176			504.632	663
							16709	0.221206			504.641	575
							16710	0.190795			504.651	349
							16711	0.159193			504.66	604
							16712	0.13192			504.669	368
							16713	0.111033			504.678	525
							16714	0.0966173			504.687	338
							16715	0.0877645			504.697	362
							16716	0.0838901			504.706	600
							16717	0.0845827			504.715	627
							16718	0.0893446			504.724	782
							16719	0.0973641			504.733	1060
							16720	0.107591			504.743	858
							16721	0.118717			504.752	1220
							16722	0.129539			504.761	1190
							16723	0.138955			504.77	1640
							16724	0.145557			504.779	1930
							16725	0.148371			504.788	2380
							16726	0.146855			504.798	2950
							16727	0.141228			504.807	3250
							16728	0.132245			504.816	3020
							16729	0.120773			504.825	2470
							16730	0.107819			504.834	2430
							16731	0.0949615			504.844	1930
							16732	0.0834247			504.853	2320
							16733	0.0737494			504.862	1290
							16734	0.0659247			504.871	1040
							16735	0.0597991			504.88	777
							16736	0.0552537			504.89	630
							16737	0.0521043			504.899	747
							16738	0.0500805			504.908	1020
							16739	0.0490957			504.917	1070
							16740	0.0493121			504.926	1050
							16741	0.0510546			504.936	877
							16742	0.0545827			504.945	1030
							16743	0.0601888			504.954	1150
							16744	0.0680892			504.963	1210
							16745	0.0783706			504.972	1410
							16746	0.0906866			504.982	1290
							16747	0.103944			504.991	1680
							16748	0.116011			505	1140
							16749	0.124236			505.009	885
							16750	0.126401			505.018	843
							16751	0.121855			505.028	761
							16752	0.111466			505.037	723
							16753	0.0972017			505.046	742
							16754	0.0815849			505.055	857
							16755	0.0670394			505.065	1200
							16756	0.0552104			505.074	1220
							16757	0.0467256			505.083	1200
							16758	0.0414983			505.092	1280
							16759	0.0391931			505.101	1500
							16760	0.0394745			505.11	1760
							16761	0.0420827			505.12	2160
							16762	0.0468121			505.129	3380
							16763	0.0534139			505.138	3750
							16764	0.0614009			505.147	4870
							16765	0.0698749			505.156	5890
							16766	0.0773641			505.166	5940
							16767	0.0820827			505.175	5470
							16768	0.0826455			505.184	5150
							16769	0.0786953			505.193	4120
							16770	0.0711087			505.202	2680
							16771	0.0616173			505.212	1840
							16772	0.0521585			505.221	2150
							16773	0.0440632			505.23	2230
							16774	0.0377104			505.239	2440
							16775	0.0328186			505.248	2890
							16776	0.0289442			505.258	4220
							16777	0.0256974			505.267	4300
							16778	0.0228836			505.276	3610
							16779	0.0206325			505.285	3350
							16780	0.0194312			505.295	2280
							16781	0.0204377			505.304	1900
							16782	0.0263576			505.313	1310
							16783	0.042797			505.322	989
							16784	0.0785546			505.331	854
							16785	0.139929			505.341	728
							16786	0.217526			505.35	815
							16787	0.280622			505.359	683
							16788	0.300319			505.368	659
							16789	0.277591			505.377	609
							16790	0.236249			505.387	549
							16791	0.193717			505.396	744
							16792	0.153457			505.405	860
							16793	0.114929			505.414	1070
							16794	0.0801888			505.423	1410
							16795	0.0523749			505.433	2160
							16796	0.0328511			505.442	1870
							16797	0.0207623			505.451	1550
							16798	0.0141498			505.46	939
							16799	0.0111736			505.469	593
							16800	0.0107613			505.479	317
							16801	0.0129269			505.488	497
							16802	0.019323			505.497	278
							16803	0.0353836			505.506	324
							16804	0.076823			505.515	281
							16805	0.185492			505.525	265
							16806	0.451076			505.534	643
							16807	0.990795			505.543	705
							16808	1.81601			505.552	1150
							16809	2.66341			505.561	909
							16810	3.08008			505.571	471
							16811	2.82359			505.58	691
							16812	2.09307			505.589	1350
							16813	1.29761			505.598	2150
							16814	0.708436			505.608	1420
							16815	0.363414			505.617	1750
							16816	0.188739			505.626	1040
							16817	0.107386			505.635	908
							16818	0.0721152			505.644	469
							16819	0.0598641			505.654	430
							16820	0.060968			505.663	349
							16821	0.0718554			505.672	699
							16822	0.0905892			505.681	728
							16823	0.11428			505.69	960
							16824	0.138414			505.7	1060
							16825	0.158436			505.709	1050
							16826	0.172505			505.718	688
							16827	0.181487			505.727	596
							16828	0.186899			505.736	661
							16829	0.18863			505.746	1140
							16830	0.185492			505.755	1230
							16831	0.176293			505.764	1730
							16832	0.162115			505.773	2160
							16833	0.145665			505.782	2230
							16834	0.130189			505.792	1740
							16835	0.117851			505.801	2030
							16836	0.110059			505.81	1150
							16837	0.10691			505.819	1310
							16838	0.107364			505.828	1760
							16839	0.109518			505.838	1590
							16840	0.111249			505.847	1090
							16841	0.111141			505.856	1030
							16842	0.108327			505.865	970
							16843	0.103825			505.875	975
							16844	0.0992256			505.884	993
							16845	0.0965632			505.893	670
							16846	0.0972883			505.902	614
							16847	0.102061			505.911	781
							16848	0.110708			505.921	1290
							16849	0.122505			505.93	1390
							16850	0.136358			505.939	1190
							16851	0.150752			505.948	1330
							16852	0.163306			505.957	1340
							16853	0.171964			505.967	1300
							16854	0.175643			505.976	1310
							16855	0.174561			505.985	610
							16856	0.169474			505.994	521
							16857	0.16179			506.003	721
							16858	0.1527			506.013	668
							16859	0.142851			506.022	708
							16860	0.133111			506.031	636
							16861	0.123695			506.04	801
							16862	0.114713			506.049	604
							16863	0.106076			506.059	903
							16864	0.0975697			506.068	1090
							16865	0.0889333			506.077	1030
							16866	0.0801455			506.086	1220
							16867	0.071639			506.096	1420
							16868	0.0639333			506.105	1150
							16869	0.0571693			506.114	1390
							16870	0.051271			506.123	1500
							16871	0.0461844			506.132	1780
							16872	0.0419528			506.142	1950
							16873	0.0387385			506.151	2740
							16874	0.0367147			506.16	2910
							16875	0.0360329			506.169	2430
							16876	0.0367688			506.178	2570
							16877	0.0390307			506.188	2380
							16878	0.0432299			506.197	2510
							16879	0.0505243			506.206	1590
							16880	0.0632515			506.215	2060
							16881	0.0847234			506.224	1940
							16882	0.116985			506.234	1860
							16883	0.155946			506.243	1930
							16884	0.189063			506.252	2020
							16885	0.200535			506.261	3080
							16886	0.184626			506.271	3500
							16887	0.150643			506.28	2740
							16888	0.114821			506.289	1850
							16889	0.0873857			506.298	1490
							16890	0.0703078			506.307	1200
							16891	0.0607191			506.317	916
							16892	0.0554918			506.326	955
							16893	0.0527429			506.335	648
							16894	0.0516173			506.344	465
							16895	0.0516931			506.353	311
							16896	0.0525589			506.363	357
							16897	0.0539983			506.372	341
							16898	0.0563359			506.381	478
							16899	0.0606433			506.39	413
							16900	0.0688901			506.399	696
							16901	0.0840524			506.409	1130
							16902	0.110167			506.418	1680
							16903	0.15086			506.427	865
							16904	0.204539			506.436	1130
							16905	0.259085			506.445	781
							16906	0.293825			506.455	390
							16907	0.293176			506.464	1010
							16908	0.258327			506.473	941
							16909	0.205838			506.482	600
							16910	0.154756			506.492	464
							16911	0.115903			506.501	418
							16912	0.0910437			506.51	354
							16913	0.077494			506.519	366
							16914	0.0716282			506.529	339
							16915	0.0706974			506.538	449
							16916	0.0730026			506.547	878
							16917	0.0778078			506.556	1290
							16918	0.0853078			506.565	713
							16919	0.0969204			506.575	692
							16920	0.115145			506.584	654
							16921	0.14231			506.593	895
							16922	0.177808			506.602	745
							16923	0.215578			506.611	478
							16924	0.2435			506.621	450
							16925	0.25021			506.63	446
							16926	0.232353			506.639	387
							16927	0.19718			506.648	291
							16928	0.156812			506.658	301
							16929	0.121639			506.667	285
							16930	0.0964442			506.676	603
							16931	0.0814009			506.685	783
							16932	0.0738792			506.694	898
							16933	0.0705675			506.704	582
							16934	0.0688251			506.713	408
							16935	0.0678619			506.722	592
							16936	0.0686953			506.731	758
							16937	0.0728295			506.74	919
							16938	0.0808706			506.75	1190
							16939	0.0922342			506.759	1720
							16940	0.105459			506.768	2270
							16941	0.118392			506.777	1970
							16942	0.128782			506.786	1880
							16943	0.134951			506.796	1960
							16944	0.137007			506.805	2410
							16945	0.136682			506.814	2190
							16946	0.135492			506.823	2690
							16947	0.133977			506.833	3120
							16948	0.132137			506.842	2930
							16949	0.130513			506.851	2670
							16950	0.131379			506.86	2510
							16951	0.136466			506.87	1800
							16952	0.144799			506.879	1290
							16953	0.15205			506.888	1080
							16954	0.153241			506.897	713
							16955	0.145124			506.906	888
							16956	0.129323			506.916	601
							16957	0.110167			506.925	1060
							16958	0.0895827			506.934	808
							16959	0.0692147			506.943	704
							16960	0.0537061			506.952	636
							16961	0.0468446			506.962	577
							16962	0.0444095			506.971	1090
							16963	0.0380567			506.98	1440
							16964	0.0260437			506.989	1250
							16965	0.0139442			506.998	1080
							16966	0.0062288			507.008	987
							16967	0.00268226			507.017	852
							16968	0.00137166			507.026	878
							16969	0.000995573			507.035	692
							16970	0.00109568			507.045	790
							16971	0.00178399			507.054	818
							16972	0.00401451			507.063	750
							16973	0.0113468			507.072	1050
							16974	0.0363576			507.082	1700
							16975	0.118609			507.091	1830
							16976	0.349669			507.1	2090
							16977	0.820016			507.109	1550
							16978	1.40259			507.118	1690
							16979	1.69372			507.128	1780
							16980	1.45346			507.137	1640
							16981	0.917526			507.146	2140
							16982	0.45573			507.155	1790
							16983	0.196206			507.164	1850
							16984	0.0822667			507.174	1510
							16985	0.0380134			507.183	1700
							16986	0.022061			507.192	2150
							16987	0.0181433			507.201	2630
							16988	0.0220286			507.211	1900
							16989	0.0355243			507.22	1630
							16990	0.0627753			507.229	1980
							16991	0.103197			507.238	2350
							16992	0.145124			507.248	2360
							16993	0.173587			507.257	2550
							16994	0.186358			507.266	2850
							16995	0.193717			507.275	2090
[truncated: 119,742 more rows]

## Sheet: Figure 3c
Figure 3c
mass spectrometry of His6-lipase(K461Q)•∆ss-Tli complex
						Deconvoluted spectrum				Raw charge series
						Molecular mass (Da)	Normalized intensity (%)			m/z	Relative intensity (%)
						15000	0.0210539			463.52	570
						15001	0.0214533			463.529	722
						15002	0.0221076			463.538	609
						15003	0.0220663			463.547	726
						15004	0.0209161			463.555	594
						15005	0.018912			463.564	747
						15006	0.0167908			463.573	802
						15007	0.0152274			463.582	655
						15008	0.01458			463.591	605
						15009	0.0148899			463.6	519
						15010	0.016047			463.608	547
						15011	0.017755			463.617	555
						15012	0.0189189			463.626	661
						15013	0.0181751			463.635	549
						15014	0.0156819			463.644	609
						15015	0.0132095			463.652	411
						15016	0.0120662			463.661	602
						15017	0.0122797			463.67	405
						15018	0.0134367			463.679	520
						15019	0.0156819			463.688	767
						15020	0.020379			463.697	809
						15021	0.0293391			463.705	637
						15022	0.0414191			463.714	673
						15023	0.0499797			463.723	976
						15024	0.0481616			463.732	970
						15025	0.0372799			463.741	1310
						15026	0.025014			463.75	950
						15027	0.0166461			463.758	1090
						15028	0.0127067			463.767	1160
						15029	0.0122246			463.776	1570
						15030	0.0147384			463.785	1490
						15031	0.0208128			463.794	1590
						15032	0.0322799			463.802	1460
						15033	0.0510817			463.811	1380
						15034	0.0776246			463.82	1400
						15035	0.109374			463.829	1460
						15036	0.134512			463.838	1590
						15037	0.131964			463.846	1220
						15038	0.0968396			463.855	1330
						15039	0.0530101			463.864	980
						15040	0.0236434			463.873	879
						15041	0.0104615			463.882	885
						15042	0.00574385			463.891	667
						15043	0.00438227			463.899	667
						15044	0.00448902			463.908	719
						15045	0.00591947			463.917	779
						15046	0.0112398			463.926	705
						15047	0.0254341			463.935	665
						15048	0.0459095			463.943	694
						15049	0.0670804			463.952	853
						15050	0.100628			463.961	870
						15051	0.147047			463.97	1430
						15052	0.166468			463.979	1220
						15053	0.134237			463.988	940
						15054	0.0805861			463.996	533
						15055	0.0422868			464.005	940
						15056	0.0252895			464.014	846
						15057	0.0210608			464.023	966
						15058	0.0238225			464.032	1010
						15059	0.0302964			464.041	1160
						15060	0.0368667			464.049	1020
						15061	0.0416119			464.058	993
						15062	0.0460541			464.067	1000
						15063	0.0509784			464.076	1180
						15064	0.0534164			464.085	1030
						15065	0.05082			464.093	1040
						15066	0.0452965			464.102	901
						15067	0.0413571			464.111	959
						15068	0.0405651			464.12	848
						15069	0.0405306			464.129	1190
						15070	0.0391463			464.137	1530
						15071	0.0366945			464.146	1580
						15072	0.0338915			464.155	1560
						15073	0.0322248			464.164	1740
						15074	0.0347868			464.173	1580
						15075	0.0426863			464.182	2030
						15076	0.0511506			464.19	1820
						15077	0.0518117			464.199	2110
						15078	0.0421422			464.208	1800
						15079	0.0293873			464.217	1770
						15080	0.0216806			464.226	1950
						15081	0.0205718			464.235	2280
						15082	0.022087			464.243	2670
						15083	0.0212261			464.252	2420
						15084	0.0169079			464.261	2220
						15085	0.0122453			464.27	2120
						15086	0.010069			464.279	2030
						15087	0.0109712			464.288	1500
						15088	0.0156682			464.296	1330
						15089	0.030992			464.305	1070
						15090	0.0776246			464.314	871
						15091	0.148768			464.323	711
						15092	0.171771			464.332	689
						15093	0.116743			464.34	822
						15094	0.0520528			464.349	782
						15095	0.0219423			464.358	354
						15096	0.0128513			464.367	562
						15097	0.0103789			464.376	515
						15098	0.0101723			464.385	489
						15099	0.011226			464.393	494
						15100	0.0135814			464.402	512
						15101	0.0187192			464.411	412
						15102	0.0299314			464.42	305
						15103	0.0467841			464.429	300
						15104	0.0586162			464.438	539
						15105	0.0548076			464.446	479
						15106	0.0398488			464.455	367
						15107	0.0257027			464.464	412
						15108	0.0173349			464.473	630
						15109	0.0132026			464.482	604
						15110	0.0111847			464.49	468
						15111	0.010372			464.499	456
						15112	0.0108816			464.508	261
						15113	0.0135814			464.517	434
						15114	0.0191255			464.526	625
						15115	0.0265636			464.534	558
						15116	0.0329548			464.543	500
						15117	0.036054			464.552	397
						15118	0.0387469			464.561	648
						15119	0.0497662			464.57	680
						15120	0.075834			464.579	473
						15121	0.106413			464.587	565
						15122	0.116606			464.596	326
						15123	0.0982171			464.605	955
						15124	0.0690157			464.614	873
						15125	0.0467221			464.623	639
						15126	0.0346353			464.632	421
						15127	0.0293184			464.64	642
						15128	0.0276035			464.649	763
						15129	0.0274727			464.658	640
						15130	0.0278997			464.667	714
						15131	0.0287743			464.676	482
						15132	0.0307096			464.685	641
						15133	0.0351862			464.693	775
						15134	0.0436987			464.702	444
						15135	0.0558338			464.711	712
						15136	0.069911			464.72	915
						15137	0.0863024			464.729	1140
						15138	0.105862			464.738	1180
						15139	0.122804			464.746	770
						15140	0.125972			464.755	1030
						15141	0.112129			464.764	944
						15142	0.0899525			464.773	1450
						15143	0.069911			464.782	1800
						15144	0.0557718			464.791	1960
						15145	0.0464673			464.799	2140
						15146	0.0405031			464.808	2220
						15147	0.0372179			464.817	2460
						15148	0.0361918			464.826	2430
						15149	0.0371904			464.835	2330
						15150	0.040083			464.843	1830
						15151	0.0441119			464.852	1340
						15152	0.0475073			464.861	1320
						15153	0.0482511			464.87	1140
						15154	0.0457373			464.879	1010
						15155	0.0414673			464.888	940
						15156	0.0377414			464.896	939
						15157	0.0357648			464.905	1090
						15158	0.0352276			464.914	1190
						15159	0.0351243			464.923	1110
						15160	0.0347041			464.932	1040
						15161	0.0340085			464.94	996
						15162	0.0336366			464.949	1070
						15163	0.0339328			464.958	1110
						15164	0.0346835			464.967	1180
						15165	0.0356408			464.976	1370
						15166	0.0368116			464.985	1380
						15167	0.0381752			464.993	1460
						15168	0.0392083			465.002	1300
						15169	0.0391463			465.011	1290
						15170	0.0375279			465.02	1200
						15171	0.0341532			465.029	1020
						15172	0.0292013			465.038	1220
						15173	0.023609			465.046	1360
						15174	0.0187123			465.055	1610
						15175	0.0153651			465.064	1850
						15176	0.0136709			465.073	1670
						15177	0.0133954			465.082	1270
						15178	0.0143458			465.091	1310
						15179	0.0163638			465.099	1210
						15180	0.0192013			465.108	1380
						15181	0.0222936			465.117	1470
						15182	0.024339			465.126	1520
						15183	0.0238156			465.135	1230
						15184	0.0207371			465.144	1560
						15185	0.0171145			465.152	1760
						15186	0.0146695			465.161	1700
						15187	0.013299			465.17	1730
						15188	0.0121764			465.179	1900
						15189	0.0112191			465.188	1850
						15190	0.0109505			465.197	2400
						15191	0.0116943			465.205	1980
						15192	0.0136916			465.214	1630
						15193	0.0174588			465.223	2260
						15194	0.0217495			465.232	2110
						15195	0.0227275			465.241	1780
						15196	0.0190842			465.25	1520
						15197	0.0142494			465.258	1720
						15198	0.0115359			465.267	1480
						15199	0.0120593			465.276	2010
						15200	0.0173762			465.285	1210
						15201	0.0308818			465.294	1200
						15202	0.0543462			465.303	822
						15203	0.0805172			465.311	672
						15204	0.0951179			465.32	746
						15205	0.0909167			465.329	617
						15206	0.0737678			465.338	520
						15207	0.0541396			465.347	758
						15208	0.0388984			465.356	379
						15209	0.0291256			465.364	546
						15210	0.0229547			465.373	775
						15211	0.0189327			465.382	671
						15212	0.0168252			465.391	599
						15213	0.0163775			465.4	642
						15214	0.0167632			465.409	599
						15215	0.0174588			465.417	457
						15216	0.0189051			465.426	300
						15217	0.0223487			465.435	575
						15218	0.0297799			465.444	580
						15219	0.0432786			465.453	635
						15220	0.0613366			465.462	615
						15221	0.0752141			465.47	513
						15222	0.0751452			465.479	558
						15223	0.0615983			465.488	638
						15224	0.0448144			465.497	685
						15225	0.0328308			465.506	836
						15226	0.0270526			465.515	762
						15227	0.0258267			465.523	548
						15228	0.0275209			465.532	510
						15229	0.031233			465.541	581
						15230	0.0365981			465.55	580
						15231	0.0427138			465.559	769
						15232	0.0475417			465.567	643
						15233	0.0487263			465.576	561
						15234	0.0451794			465.585	770
						15235	0.0379549			465.594	476
						15236	0.0298212			465.603	520
						15237	0.0232991			465.612	372
						15238	0.0192564			465.62	620
						15239	0.017507			465.629	505
						15240	0.0178652			465.638	519
						15241	0.0202963			465.647	488
						15242	0.0245457			465.656	591
						15243	0.0302275			465.665	481
						15244	0.0374039			465.674	542
						15245	0.0469563			465.682	494
						15246	0.0591809			465.691	706
						15247	0.0695667			465.7	756
						15248	0.0692223			465.709	753
						15249	0.0561093			465.718	665
						15250	0.0387538			465.727	800
						15251	0.0255167			465.735	808
						15252	0.0175001			465.744	823
						15253	0.0126241			465.753	704
						15254	0.00955931			465.762	1210
						15255	0.00793395			465.771	1080
						15256	0.00778243			465.78	1530
						15257	0.00958686			465.788	1680
						15258	0.0149381			465.797	1250
						15259	0.0273212			465.806	1850
						15260	0.0507787			465.815	1180
						15261	0.0826522			465.824	1290
						15262	0.106964			465.833	1030
						15263	0.106482			465.841	1130
						15264	0.0827899			465.85	815
						15265	0.0532856			465.859	510
						15266	0.0315085			465.868	721
						15267	0.0193665			465.877	713
						15268	0.0130993			465.886	680
						15269	0.00920806			465.894	925
						15270	0.00617774			465.903	740
						15271	0.00406133			465.912	617
						15272	0.00325003			465.921	630
						15273	0.0038313			465.93	570
						15274	0.00629482			465.939	814
						15275	0.0123417			465.947	767
						15276	0.0251517			465.956	911
						15277	0.0507649			465.965	861
						15278	0.102694			465.974	761
						15279	0.177901			465.983	807
						15280	0.213852			465.992	677
						15281	0.162267			466	878
						15282	0.0784511			466.009	969
						15283	0.0280099			466.018	767
						15284	0.0104133			466.027	824
						15285	0.0054539			466.036	776
						15286	0.004124			466.045	837
						15287	0.00456409			466.053	684
						15288	0.00794772			466.062	1100
						15289	0.0179754			466.071	1050
						15290	0.0422042			466.08	870
						15291	0.091812			466.089	1370
						15292	0.163989			466.098	1970
						15293	0.22191			466.107	2670
						15294	0.224458			466.115	2790
						15295	0.173769			466.124	3040
						15296	0.107515			466.133	3120
						15297	0.0578861			466.142	2870
						15298	0.0320595			466.151	2480
						15299	0.0226655			466.16	1890
						15300	0.0221696			466.168	1760
						15301	0.0271421			466.177	2250
						15302	0.0370458			466.186	2110
						15303	0.0509302			466.195	2250
						15304	0.0647113			466.204	2350
						15305	0.0735612			466.213	2060
						15306	0.0754207			466.221	2150
						15307	0.071013			466.23	2070
						15308	0.0625832			466.239	1460
						15309	0.0535748			466.248	1490
						15310	0.047094			466.257	1530
						15311	0.0443048			466.266	1530
						15312	0.0440844			466.274	1560
						15313	0.044291			466.283	1850
						15314	0.0437951			466.292	1980
						15315	0.0425761			466.301	2350
						15316	0.0409576			466.31	2170
						15317	0.0395251			466.319	1810
						15318	0.0387606			466.328	1030
						15319	0.0385609			466.336	1000
						15320	0.0385265			466.345	763
						15321	0.0384783			466.354	531
						15322	0.0386711			466.363	749
						15323	0.0394287			466.372	743
						15324	0.0402483			466.381	574
						15325	0.0398006			466.389	573
						15326	0.0377414			466.398	490
						15327	0.0352344			466.407	553
						15328	0.0333749			466.416	620
						15329	0.0322454			466.425	677
						15330	0.0312675			466.434	638
						15331	0.0300002			466.442	663
						15332	0.0285333			466.451	544
						15333	0.0271352			466.46	743
						15334	0.0259575			466.469	714
						15335	0.0250209			466.478	730
						15336	0.0243184			466.487	607
						15337	0.0236779			466.496	461
						15338	0.0228377			466.504	746
						15339	0.021963			466.513	700
						15340	0.021598			466.522	438
						15341	0.0219837			466.531	362
						15342	0.0227481			466.54	534
						15343	0.0233886			466.549	682
						15344	0.0238638			466.558	458
						15345	0.0241738			466.566	540
						15346	0.0235195			466.575	580
						15347	0.021109			466.584	356
						15348	0.0173417			466.593	323
						15349	0.0136709			466.602	586
						15350	0.0113362			466.611	583
						15351	0.010613			466.619	621
						15352	0.0111502			466.628	537
						15353	0.0125483			466.637	606
						15354	0.0145938			466.646	473
						15355	0.0170663			466.655	618
						15356	0.0197867			466.664	641
						15357	0.0230994			466.673	668
						15358	0.0278033			466.681	554
						15359	0.0336022			466.69	775
						15360	0.0375761			466.699	645
						15361	0.0361849			466.708	703
						15362	0.0298281			466.717	645
						15363	0.023306			466.726	964
						15364	0.0212949			466.734	1300
						15365	0.0249244			466.743	1070
						15366	0.0313846			466.752	1090
						15367	0.0350416			466.761	1570
						15368	0.0318735			466.77	1350
						15369	0.0238432			466.779	1790
						15370	0.0161021			466.787	3570
						15371	0.0115635			466.796	8370
						15372	0.0106337			466.805	14600
						15373	0.0141048			466.814	21100
						15374	0.0246834			466.823	29300
						15375	0.0457442			466.832	32100
						15376	0.0769359			466.841	30000
						15377	0.110063			466.849	24700
						15378	0.133961			466.858	18100
						15379	0.142708			466.867	10200
						15380	0.133066			466.876	4980
						15381	0.104898			466.885	1750
						15382	0.0697044			466.894	832
						15383	0.0421973			466.902	900
						15384	0.0266393			466.911	940
						15385	0.0194216			466.92	960
						15386	0.016653			466.929	705
						15387	0.0165842			466.938	955
						15388	0.0187536			466.947	1130
						15389	0.0229272			466.955	667
						15390	0.0284369			466.964	1080
						15391	0.0337675			466.973	951
						15392	0.0370044			466.982	966
						15393	0.0371628			466.991	916
						15394	0.0350623			467	1000
						15395	0.032273			467.009	1370
						15396	0.029587			467.017	1150
						15397	0.026963			467.026	1190
						15398	0.0243873			467.035	977
						15399	0.0222936			467.044	1310
						15400	0.0209575			467.053	1240
						15401	0.0201586			467.062	1060
						15402	0.0198142			467.07	1290
						15403	0.0202412			467.079	1590
						15404	0.0219286			467.088	1600
						15405	0.025441			467.097	2460
						15406	0.0316394			467.106	3010
						15407	0.0412125			467.115	2470
						15408	0.051977			467.124	3040
						15409	0.0572043			467.132	2390
						15410	0.0517979			467.141	1950
						15411	0.0394356			467.15	2500
						15412	0.0280236			467.159	2560
						15413	0.0211985			467.168	2470
						15414	0.0181338			467.177	2870
						15415	0.0171971			467.185	3600
						15416	0.0172866			467.194	4590
						15417	0.0177894			467.203	4090
						15418	0.0186641			467.212	2820
						15419	0.0203927			467.221	2960
						15420	0.0228927			467.23	2220
						15421	0.0247247			467.239	2380
						15422	0.0241393			467.248	1880
						15423	0.0210126			467.256	1610
						15424	0.0168596			467.265	2030
						15425	0.0132164			467.274	1640
						15426	0.0108816			467.283	1330
						15427	0.0101516			467.292	1580
						15428	0.0109849			467.301	1430
						15429	0.0129064			467.309	1270
						15430	0.0151241			467.318	1120
						15431	0.0178032			467.327	883
						15432	0.0245457			467.336	681
						15433	0.0409783			467.345	733
						15434	0.0644082			467.354	703
						15435	0.079002			467.363	563
						15436	0.0732857			467.371	512
						15437	0.0544633			467.38	637
						15438	0.035875			467.389	593
						15439	0.023368			467.398	420
						15440	0.0163913			467.407	732
						15441	0.0130993			467.416	458
						15442	0.0126241			467.425	579
						15443	0.0151654			467.433	613
						15444	0.0214533			467.442	646
						15445	0.0309989			467.451	568
						15446	0.0394976			467.46	466
						15447	0.0410954			467.469	553
						15448	0.0351587			467.478	666
						15449	0.0265154			467.486	720
						15450	0.0192426			467.495	660
						15451	0.0142288			467.504	658
						15452	0.0110194			467.513	525
						15453	0.00914608			467.522	685
						15454	0.00812679			467.531	571
						15455	0.00765158			467.54	422
						15456	0.00793395			467.548	399
						15457	0.00977969			467.557	558
						15458	0.0173417			467.566	927
						15459	0.0461643			467.575	777
						15460	0.111991			467.584	589
						15461	0.179141			467.593	833
						15462	0.178383			467.602	780
						15463	0.114333			467.61	553
						15464	0.0539674			467.619	651
						15465	0.025868			467.628	600
						15466	0.0170663			467.637	474
						15467	0.014456			467.646	923
						15468	0.0132508			467.655	568
						15469	0.0128031			467.663	469
						15470	0.0140153			467.672	593
						15471	0.0190497			467.681	580
						15472	0.0318253			467.69	709
						15473	0.0551726			467.699	605
						15474	0.0827899			467.708	655
						15475	0.0983548			467.717	838
						15476	0.0916054			467.726	1120
						15477	0.0703243			467.734	1270
						15478	0.048258			467.743	1050
						15479	0.0319424			467.752	1490
						15480	0.0213294			467.761	1360
						15481	0.0151241			467.77	1190
						15482	0.0122246			467.779	1480
						15483	0.0118252			467.788	1780
						15484	0.0136365			467.796	1910
						15485	0.0177205			467.805	2260
						15486	0.0237674			467.814	2950
						15487	0.0301518			467.823	2850
						15488	0.0339603			467.832	3650
						15489	0.0332028			467.841	3450
						15490	0.0292013			467.849	2690
						15491	0.0255718			467.858	2450
						15492	0.0249795			467.867	2180
						15493	0.0278652			467.876	1220
						15494	0.0333129			467.885	850
						15495	0.0397455			467.894	803
						15496	0.0449384			467.903	893
						15497	0.0467841			467.911	965
						15498	0.045448			467.92	1240
						15499	0.0468186			467.929	616
						15500	0.0632443			467.938	607
						15501	0.0894704			467.947	586
						15502	0.0916743			467.956	561
						15503	0.0626589			467.965	1100
						15504	0.0347317			467.974	1230
						15505	0.0238569			467.982	1010
						15506	0.0228445			467.991	879
						15507	0.0259988			468	857
						15508	0.0314672			468.009	808
						15509	0.0382992			468.018	550
						15510	0.0459508			468.027	1050
						15511	0.0545941			468.036	1020
						15512	0.0645529			468.044	790
						15513	0.072597			468.053	644
						15514	0.0708752			468.062	1030
						15515	0.0569013			468.071	951
						15516	0.038554			468.08	884
						15517	0.0238983			468.089	1150
						15518	0.0145318			468.098	1050
						15519	0.00927005			468.106	1630
						15520	0.0069973			468.115	1570
						15521	0.00700419			468.124	1270
						15522	0.00935958			468.133	1400
						15523	0.0149932			468.142	1940
						15524	0.0259093			468.151	1720
						15525	0.0461092			468.159	1830
						15526	0.0809993			468.168	2120
						15527	0.131206			468.177	2350
						15528	0.178383			468.186	2970
						15529	0.187887			468.195	3140
						15530	0.149388			468.204	2800
						15531	0.0935338			468.213	2250
						15532	0.0523145			468.221	1660
						15533	0.0320319			468.23	1700
						15534	0.0261435			468.239	1880
						15535	0.0292633			468.248	1670
						15536	0.0393323			468.257	1040
						15537	0.0545459			468.266	1210
						15538	0.0699799			468.275	1640
						15539	0.0798973			468.284	2210
						15540	0.0825833			468.292	3080
						15541	0.0785888			468.301	3950
						15542	0.0681204			468.31	4680
						15543	0.054112			468.319	4470
						15544	0.0412331			468.328	5320
						15545	0.0324521			468.337	4120
						15546	0.0278652			468.346	3320
						15547	0.025806			468.354	2280
						15548	0.024463			468.363	1710
						15549	0.0231338			468.372	1130
						15550	0.0222867			468.381	990
						15551	0.0223762			468.39	477
						15552	0.0232922			468.399	354
						15553	0.0249727			468.408	558
						15554	0.0278721			468.416	465
						15555	0.0322868			468.425	553
						15556	0.037459			468.434	480
						15557	0.0416188			468.443	461
						15558	0.0436505			468.452	596
						15559	0.0445389			468.461	360
						15560	0.046364			468.47	472
						15561	0.0491533			468.478	467
						15562	0.0502759			468.487	471
						15563	0.0485128			468.496	609
						15564	0.0457924			468.505	543
						15565	0.0440637			468.514	441
						15566	0.0434508			468.523	513
						15567	0.0429756			468.532	381
						15568	0.0410196			468.541	500
						15569	0.0361435			468.549	891
						15570	0.0287261			468.558	716
						15571	0.0210677			468.567	702
						15572	0.0156406			468.576	805
						15573	0.0136227			468.585	733
						15574	0.0151654			468.594	760
						15575	0.0204203			468.603	819
						15576	0.0294975			468.611	532
						15577	0.0411849			468.62	369
						15578	0.0521148			468.629	448
						15579	0.0576451			468.638	482
						15580	0.0546561			468.647	509
						15581	0.0445803			468.656	624
						15582	0.0324658			468.665	505
						15583	0.0225897			468.673	520
						15584	0.0161778			468.682	565
						15585	0.0125621			468.691	700
						15586	0.010799			468.7	733
						15587	0.01031			468.709	905
						15588	0.0112673			468.718	773
						15589	0.01562			468.727	757
						15590	0.0284575			468.736	842
						15591	0.0550969			468.744	1250
						15592	0.0876798			468.753	1270
						15593	0.101523			468.762	1050
						15594	0.0849938			468.771	1610
						15595	0.0565087			468.78	1520
						15596	0.0367358			468.789	1650
						15597	0.0273694			468.798	2050
						15598	0.0222109			468.806	2700
						15599	0.0181062			468.815	2560
						15600	0.0148693			468.824	2780
						15601	0.0128445			468.833	3050
						15602	0.0123624			468.842	3120
						15603	0.0143872			468.851	2620
						15604	0.0216324			468.86	2310
						15605	0.0404204			468.868	1640
						15606	0.0773491			468.877	1420
						15607	0.122597			468.886	1760
						15608	0.144154			468.895	859
						15609	0.122804			468.904	1320
						15610	0.0785888			468.913	858
						15611	0.0416188			468.922	920
						15612	0.0213845			468.93	1180
						15613	0.0126585			468.939	1410
						15614	0.00947666			468.948	1610
						15615	0.00882239			468.957	1660
						15616	0.00979347			468.966	1330
						15617	0.0128927			468.975	1700
						15618	0.0203721			468.984	1880
						15619	0.0371766			468.993	1920
						15620	0.0668532			469.001	1600
						15621	0.100628			469.01	1270
						15622	0.120256			469.019	1370
						15623	0.116468			469.028	1480
						15624	0.0949112			469.037	1710
						15625	0.0676039			469.046	1390
						15626	0.0453103			469.055	1230
						15627	0.0322523			469.063	1810
						15628	0.0272041			469.072	1970
						15629	0.0274727			469.081	2240
						15630	0.0304548			469.09	2680
						15631	0.0336504			469.099	4070
						15632	0.0362537			469.108	5120
						15633	0.0395802			469.117	6260
						15634	0.0432028			469.126	7220
						15635	0.0434852			469.135	7600
						15636	0.0385334			469.143	6240
						15637	0.0311022			469.152	5790
						15638	0.0250897			469.161	3350
						15639	0.0218666			469.17	2510
						15640	0.0206613			469.179	2190
						15641	0.0204823			469.188	1730
						15642	0.0208611			469.197	1890
						15643	0.0217839			469.205	1950
						15644	0.0236779			469.214	1910
						15645	0.0276724			469.223	2100
						15646	0.0362193			469.232	2030
						15647	0.0534095			469.241	1660
						15648	0.0806549			469.25	2330
						15649	0.108272			469.259	1650
						15650	0.117845			469.267	1040
						15651	0.101729			469.276	1220
						15652	0.0728725			469.285	1470
						15653	0.0500211			469.294	1620
						15654	0.044594			469.303	1550
						15655	0.0615088			469.312	1330
						15656	0.0902969			469.321	1710
						15657	0.0986303			469.33	1750
						15658	0.0726659			469.338	1390
						15659	0.0395871			469.347	1150
						15660	0.0219286			469.356	957
						15661	0.0157577			469.365	828
						15662	0.0132783			469.374	774
						15663	0.0120938			469.383	552
						15664	0.0116943			469.392	685
						15665	0.0119767			469.401	536
						15666	0.013237			469.409	514
						15667	0.0157164			469.418	462
						15668	0.0195938			469.427	553
						15669	0.0272661			469.436	778
						15670	0.0499247			469.445	367
						15671	0.0936716			469.454	483
						15672	0.121082			469.463	396
						15673	0.0960132			469.471	383
						15674	0.0512883			469.48	436
						15675	0.0274589			469.489	678
						15676	0.0220525			469.498	512
						15677	0.0229203			469.507	664
						15678	0.0248969			469.516	972
						15679	0.0261297			469.525	511
						15680	0.0268115			469.534	656
						15681	0.0291118			469.543	423
						15682	0.0373281			469.551	642
						15683	0.0540569			469.56	879
						15684	0.0717706			469.569	809
						15685	0.0757651			469.578	595
						15686	0.0626658			469.587	751
						15687	0.0447111			469.596	429
						15688	0.0324934			469.605	411
						15689	0.026357			469.613	693
						15690	0.0233542			469.622	659
						15691	0.0214671			469.631	731
						15692	0.0199382			469.64	798
						15693	0.0195801			469.649	666
						15694	0.0221076			469.658	568
						15695	0.0291049			469.667	841
						15696	0.0412538			469.675	708
						15697	0.0568324			469.684	775
						15698	0.0719083			469.693	513
						15699	0.082239			469.702	519
						15700	0.0836164			469.711	920
						15701	0.0736301			469.72	831
						15702	0.0561781			469.729	916
						15703	0.0393323			469.738	872
						15704	0.0280719			469.747	766
						15705	0.0226586			469.755	1250
						15706	0.0219699			469.764	1590
						15707	0.0254823			469.773	1890
						15708	0.0327895			469.782	1540
						15709	0.0424866			469.791	1620
						15710	0.0515362			469.8	2210
						15711	0.0558062			469.809	2240
						15712	0.0529274			469.817	1520
						15713	0.0446285			469.826	1280
						15714	0.0349383			469.835	1610
						15715	0.0268666			469.844	1510
						15716	0.021412			469.853	1170
						15717	0.0185263			469.862	893
						15718	0.0181544			469.871	808
						15719	0.0200415			469.88	918
						15720	0.0229341			469.889	949
						15721	0.0248556			469.897	651
						15722	0.0248556			469.906	820
						15723	0.0240567			469.915	988
						15724	0.0246352			469.924	747
						15725	0.0284851			469.933	822
						15726	0.0372042			469.942	907
						15727	0.0513916			469.951	886
						15728	0.0678174			469.959	877
						15729	0.0783822			469.968	954
						15730	0.0763161			469.977	928
						15731	0.0635336			469.986	957
						15732	0.0480031			469.995	913
						15733	0.0357716			470.004	715
						15734	0.0280994			470.013	885
						15735	0.0238845			470.022	797
						15736	0.0221972			470.031	844
						15737	0.0225553			470.039	894
						15738	0.023912			470.048	841
						15739	0.0245388			470.057	1120
						15740	0.0236021			470.066	1220
						15741	0.0220594			470.075	1010
						15742	0.0213776			470.084	1040
						15743	0.0219561			470.093	1620
						15744	0.0231958			470.101	1870
						15745	0.0245939			470.11	1820
						15746	0.0265223			470.119	2970
						15747	0.030138			470.128	2980
						15748	0.0359783			470.137	2280
						15749	0.0424659			470.146	2340
						15750	0.0464329			470.155	2390
						15751	0.046185			470.164	2270
						15752	0.0429756			470.173	1490
						15753	0.0383543			470.181	1210
						15754	0.0326036			470.19	1460
						15755	0.0269148			470.199	1360
						15756	0.0233404			470.208	1500
						15757	0.0222591			470.217	1610
						15758	0.0223349			470.226	1470
						15759	0.0220112			470.235	1470
						15760	0.0206682			470.244	1350
						15761	0.0190704			470.252	1580
						15762	0.0194079			470.261	1610
						15763	0.0249176			470.27	1180
						15764	0.0342771			470.279	1470
						15765	0.037824			470.288	1520
						15766	0.0304892			470.297	1610
						15767	0.0203996			470.306	1560
						15768	0.0160401			470.315	1660
						15769	0.0197867			470.324	1450
						15770	0.0332234			470.332	1060
						15771	0.05332			470.341	979
						15772	0.0683959			470.35	793
						15773	0.0703931			470.359	1060
						15774	0.0628035			470.368	646
						15775	0.0526106			470.377	462
						15776	0.0441326			470.386	490
						15777	0.0397868			470.394	452
						15778	0.0401932			470.403	713
						15779	0.0446629			470.412	499
						15780	0.0507029			470.421	553
						15781	0.0530514			470.43	673
						15782	0.0473626			470.439	489
						15783	0.0357716			470.448	802
						15784	0.0247454			470.457	731
						15785	0.0181131			470.466	457
						15786	0.0157853			470.474	384
						15787	0.0169698			470.483	629
						15788	0.0220525			470.492	615
						15789	0.0320733			470.501	550
						15790	0.0461436			470.51	632
						15791	0.0586506			470.519	575
						15792	0.0619909			470.528	584
						15793	0.0539054			470.537	490
						15794	0.0397524			470.546	883
						15795	0.0268322			470.554	769
						15796	0.0186916			470.563	768
						15797	0.0149106			470.572	992
						15798	0.0138087			470.581	624
						15799	0.0141323			470.59	530
						15800	0.0152825			470.599	523
						15801	0.0169354			470.608	662
						15802	0.0188982			470.616	703
						15803	0.0213225			470.625	767
						15804	0.025868			470.634	712
						15805	0.0428929			470.643	736
						15806	0.0911233			470.652	518
						15807	0.149113			470.661	608
						15808	0.152694			470.67	525
						15809	0.0991124			470.679	574
						15810	0.0489949			470.688	574
						15811	0.0270181			470.697	515
						15812	0.0199588			470.705	660
						15813	0.017445			470.714	879
						15814	0.0162674			470.723	870
						15815	0.0158403			470.732	1060
						15816	0.0169974			470.741	1760
						15817	0.021598			470.75	2050
						15818	0.0320319			470.759	3220
						15819	0.048196			470.767	3880
						15820	0.0627622			470.776	3810
						15821	0.0649661			470.785	3940
						15822	0.0532856			470.794	4390
						15823	0.0372937			470.803	3700
						15824	0.0261848			470.812	2990
						15825	0.0224933			470.821	2370
						15826	0.0247109			470.83	2090
						15827	0.0300002			470.839	2050
						15828	0.0356477			470.848	1470
						15829	0.0414811			470.856	1720
						15830	0.0510748			470.865	1340
						15831	0.0674799			470.874	1230
						15832	0.0854759			470.883	958
						15833	0.0932583			470.892	821
						15834	0.0854759			470.901	1050
						15835	0.0683959			470.91	1350
						15836	0.0510679			470.918	917
						15837	0.0384025			470.927	1040
						15838	0.0318391			470.936	824
						15839	0.0313708			470.945	1120
						15840	0.03624			470.954	933
						15841	0.0447042			470.963	986
						15842	0.0536024			470.972	1110
						15843	0.0585266			470.981	1240
						15844	0.0559302			470.99	930
						15845	0.0463227			470.998	1240
						15846	0.034408			471.007	1070
						15847	0.0249382			471.016	1140
						15848	0.0196283			471.025	1970
						15849	0.017934			471.034	1580
						15850	0.0188156			471.043	1660
						15851	0.0215429			471.052	1800
						15852	0.0254134			471.061	2880
						15853	0.0295595			471.07	2970
						15854	0.0336435			471.079	3240
						15855	0.0388295			471.087	3030
						15856	0.046667			471.096	2350
						15857	0.0552828			471.105	2260
						15858	0.058506			471.114	2190
						15859	0.05228			471.123	1970
						15860	0.0403378			471.132	2310
						15861	0.029649			471.141	2090
						15862	0.0233129			471.15	2110
						15863	0.0204616			471.159	2690
						15864	0.0194836			471.167	3300
						15865	0.0194699			471.176	2380
						15866	0.0202412			471.185	2110
						15867	0.0221627			471.194	1800
						15868	0.02593			471.203	1640
						15869	0.0322317			471.212	2000
						15870	0.0408888			471.221	1860
						15871	0.0494494			471.23	1990
						15872	0.0534302			471.238	1940
						15873	0.0499247			471.247	1710
						15874	0.0406477			471.256	2030
						15875	0.0300622			471.265	1710
						15876	0.0217495			471.274	1440
						15877	0.0169492			471.283	1430
						15878	0.0149657			471.292	1220
						15879	0.0143458			471.301	1130
						15880	0.0140084			471.31	1000
						15881	0.0136227			471.318	1030
						15882	0.0136778			471.327	733
						15883	0.0159161			471.336	860
						15884	0.0242495			471.345	1110
						15885	0.0439053			471.354	820
						15886	0.0761094			471.363	579
						15887	0.110407			471.372	763
						15888	0.124939			471.381	828
						15889	0.106964			471.39	707
						15890	0.0708064			471.399	598
						15891	0.0405031			471.407	480
						15892	0.0240567			471.416	451
						15893	0.0167012			471.425	534
						15894	0.0137329			471.434	813
						15895	0.013485			471.443	688
						15896	0.0160401			471.452	777
						15897	0.022266			471.461	558
						15898	0.0329617			471.47	569
						15899	0.0472111			471.478	675
						15900	0.0610542			471.487	694
						15901	0.0689468			471.496	490
						15902	0.0667223			471.505	665
						15903	0.0543875			471.514	832
						15904	0.0375692			471.523	697
						15905	0.023547			471.532	626
						15906	0.0151241			471.541	822
						15907	0.0108472			471.55	650
						15908	0.0087604			471.558	576
						15909	0.00798216			471.567	781
						15910	0.00844359			471.576	440
						15911	0.0102549			471.585	551
						15912	0.0136365			471.594	729
						15913	0.0207784			471.603	640
						15914	0.0412538			471.612	515
						15915	0.0944291			471.621	861
						15916	0.173493			471.63	565
						15917	0.215849			471.639	552
						15918	0.185201			471.647	488
						15919	0.126661			471.656	619
						15920	0.0860957			471.665	643
						15921	0.0658683			471.674	793
						15922	0.0545803			471.683	674
						15923	0.0444494			471.692	583
						15924	0.0343942			471.701	662
						15925	0.0273005			471.71	509
						15926	0.0252757			471.719	628
						15927	0.0287537			471.727	919
						15928	0.0367978			471.736	780
						15929	0.0452621			471.745	899
						15930	0.0483131			471.754	1370
						15931	0.0444494			471.763	1200
						15932	0.0377758			471.772	1280
						15933	0.032824			471.781	1490
						15934	0.0325278			471.79	1570
						15935	0.0405306			471.799	1340
						15936	0.0595804			471.807	1520
						15937	0.0830654			471.816	1550
						15938	0.0948424			471.825	1090
						15939	0.0885751			471.834	1110
						15940	0.0766604			471.843	1260
						15941	0.0728036			471.852	960
						15942	0.0771425			471.861	1350
						15943	0.0823078			471.87	1000
						15944	0.0828588			471.879	783
						15945	0.0771425			471.887	792
						15946	0.0670942			471.896	788
						15947	0.0567222			471.905	707
						15948	0.0494563			471.914	787
						15949	0.0456684			471.923	889
						15950	0.043437			471.932	799
						15951	0.041116			471.941	746
						15952	0.0386711			471.95	709
						15953	0.0369218			471.959	1150
						15954	0.0362193			471.967	747
						15955	0.0363226			471.976	675
						15956	0.0370251			471.985	1140
						15957	0.0383956			471.994	1310
						15958	0.0403516			472.003	1180
						15959	0.0427965			472.012	785
						15960	0.0463709			472.021	705
						15961	0.0530652			472.03	767
						15962	0.065338			472.039	1230
						15963	0.0837541			472.048	1140
						15964	0.104898			472.057	1270
						15965	0.121909			472.065	1310
						15966	0.127281			472.074	1480
						15967	0.117845			472.083	1300
						15968	0.0975972			472.092	1670
						15969	0.0746631			472.101	1550
						15970	0.0555445			472.11	1260
						15971	0.0424866			472.119	1280
						15972	0.0344424			472.128	1630
						15973	0.0296146			472.137	1600
						15974	0.0268046			472.145	1300
						15975	0.0259024			472.154	1380
						15976	0.027576			472.163	1410
						15977	0.033368			472.172	2060
						15978	0.0463158			472.181	1830
						15979	0.0686714			472.19	1440
						15980	0.095049			472.199	1540
						15981	0.111096			472.208	2050
						15982	0.105724			472.217	1430
						15983	0.083823			472.226	1560
						15984	0.0595873			472.234	1760
						15985	0.0422937			472.243	2280
						15986	0.0324107			472.252	2000
						15987	0.0271214			472.261	1590
						15988	0.0244355			472.27	1840
						15989	0.023795			472.279	2020
						15990	0.0255374			472.288	1760
						15991	0.0301586			472.297	1490
						15992	0.0375623			472.306	1450
						15993	0.0462883			472.315	1050
						15994	0.0536024			472.323	694
						15995	0.0571148			472.332	1010
						15996	0.0562952			472.341	814
						15997	0.0524591			472.35	460
						15998	0.0476244			472.359	486
						15999	0.0432579			472.368	511
						16000	0.0400279			472.377	766
						16001	0.0385678			472.386	527
						16002	0.0401794			472.395	585
						16003	0.0464811			472.404	856
						16004	0.058506			472.412	668
						16005	0.0749386			472.421	495
						16006	0.0898837			472.43	534
						16007	0.095049			472.439	463
						16008	0.0863024			472.448	1050
						16009	0.068327			472.457	1140
						16010	0.0492635			472.466	809
						16011	0.0343391			472.475	518
						16012	0.024463			472.484	724
						16013	0.0184506			472.493	740
						16014	0.014945			472.501	754
						16015	0.0133197			472.51	866
						16016	0.0136434			472.519	765
						16017	0.0162467			472.528	432
						16018	0.021474			472.537	349
						16019	0.0310746			472.546	441
						16020	0.0525831			472.555	646
						16021	0.0978038			472.564	883
						16022	0.162474			472.572	934
						16023	0.210821			472.582	631
						16024	0.206965			472.59	588
						16025	0.157377			472.599	670
						16026	0.0982859			472.608	581
						16027	0.054539			472.617	676
						16028	0.029346			472.626	480
						16029	0.0169216			472.635	446
						16030	0.0117012			472.644	597
						16031	0.0110676			472.653	890
						16032	0.0177619			472.662	832
						16033	0.04801			472.671	891
						16034	0.115573			472.679	789
						16035	0.177006			472.688	785
						16036	0.170532			472.697	888
						16037	0.118052			472.706	753
						16038	0.0769359			472.715	653
						16039	0.0572456			472.724	863
						16040	0.0466464			472.733	992
						16041	0.0389053			472.742	1030
						16042	0.0319562			472.751	1350
						16043	0.0259644			472.76	1520
						16044	0.0231131			472.768	2070
						16045	0.0275071			472.777	2200
						16046	0.0438778			472.786	1820
						16047	0.0693601			472.795	2130
						16048	0.0866467			472.804	3330
						16049	0.0814125			472.813	6810
						16050	0.0612953			472.822	10900
						16051	0.0430238			472.831	15400
						16052	0.0327482			472.84	19500
						16053	0.0283611			472.849	21000
						16054	0.0277413			472.857	20800
						16055	0.0311848			472.866	16900
						16056	0.0407923			472.875	12900
						16057	0.0578173			472.884	7530
						16058	0.0789332			472.893	3210
						16059	0.0962887			472.902	1420
						16060	0.102143			472.911	862
						16061	0.0936716			472.92	834
						16062	0.075283			472.929	886
						16063	0.0554963			472.938	1010
						16064	0.0403034			472.946	1010
						16065	0.0306614			472.955	1090
						16066	0.0251793			472.964	1140
						16067	0.0228859			472.973	1050
						16068	0.0235195			472.982	1240
						16069	0.0271352			472.991	787
						16070	0.0338226			473	1100
						16071	0.0430513			473.009	972
						16072	0.0524522			473.018	1280
						16073	0.0580101			473.027	1310
						16074	0.0566878			473.036	1090
						16075	0.0490569			473.044	905
						16076	0.0385471			473.053	976
						16077	0.0286228			473.062	1310
						16078	0.0211847			473.071	1430
						16079	0.0166393			473.08	1360
						16080	0.0146558			473.089	1590
						16081	0.0149381			473.098	1540
						16082	0.0175621			473.107	1590
						16083	0.0228308			473.116	2230
						16084	0.0305925			473.125	1820
						16085	0.0395733			473.134	1600
						16086	0.0477414			473.142	2330
						16087	0.0535197			473.151	2580
						16088	0.0568875			473.16	2770
						16089	0.0593049			473.169	1980
						16090	0.0619564			473.178	1930
						16091	0.0636644			473.187	1810
						16092	0.0614192			473.196	2130
						16093	0.0539467			473.205	2240
						16094	0.0439949			473.214	2190
						16095	0.0357579			473.223	1670
						16096	0.0313777			473.231	2350
						16097	0.0303653			473.24	2260
						16098	0.0311366			473.249	1970
						16099	0.0321835			473.258	1070
						16100	0.0324865			473.267	1550
						16101	0.0316669			473.276	1780
						16102	0.0297936			473.285	1600
						16103	0.0269355			473.294	1540
						16104	0.0234024			473.303	1090
						16105	0.0199657			473.312	994
						16106	0.0174313			473.32	640
						16107	0.0164671			473.329	968
						16108	0.0175759			473.338	1070
						16109	0.0209644			473.347	865
						16110	0.0268942			473.356	663
						16111	0.0351174			473.365	753
						16112	0.0425072			473.374	335
						16113	0.0435334			473.383	594
						16114	0.0363295			473.392	506
						16115	0.0255305			473.401	724
						16116	0.0167357			473.41	888
						16117	0.0116805			473.418	653
						16118	0.00960063			473.427	762
						16119	0.00946289			473.436	589
						16120	0.0104822			473.445	421
						16121	0.0119147			473.454	700
						16122	0.0128238			473.463	594
						16123	0.0128031			473.472	944
						16124	0.0127894			473.481	650
						16125	0.0152687			473.49	460
						16126	0.027328			473.499	524
						16127	0.0692912			473.507	551
						16128	0.153589			473.516	555
						16129	0.222323			473.525	821
						16130	0.19684			473.534	354
						16131	0.108685			473.543	565
						16132	0.0433061			473.552	677
						16133	0.0191186			473.561	400
						16134	0.0131062			473.57	442
						16135	0.0114188			473.579	665
						16136	0.0105097			473.588	686
						16137	0.00981413			473.597	723
						16138	0.0096695			473.606	581
						16139	0.0119285			473.615	578
						16140	0.0220043			473.623	409
						16141	0.0516189			473.632	429
						16142	0.109856			473.641	450
						16143	0.17673			473.65	520
						16144	0.205036			473.659	577
						16145	0.174457			473.668	610
						16146	0.115848			473.677	581
						16147	0.0675006			473.686	486
						16148	0.0417014			473.695	746
						16149	0.0318047			473.704	640
						16150	0.0273694			473.712	828
						16151	0.0229341			473.721	710
						16152	0.0196283			473.73	910
						16153	0.0205236			473.739	843
						16154	0.0271421			473.748	850
						16155	0.0387124			473.757	1120
						16156	0.0512883			473.766	1240
						16157	0.0588986			473.775	1610
						16158	0.0577346			473.784	1590
						16159	0.0491602			473.793	1950
						16160	0.0381201			473.802	2000
						16161	0.028981			473.81	1460
						16162	0.0233198			473.819	1780
						16163	0.0207715			473.828	2080
						16164	0.0204685			473.837	2070
						16165	0.0218528			473.846	2810
						16166	0.0247041			473.855	2830
						16167	0.0285746			473.864	2750
						16168	0.0325209			473.873	1900
						16169	0.0352344			473.882	1430
						16170	0.0353446			473.891	943
						16171	0.0323005			473.9	737
						16172	0.0271352			473.909	667
						16173	0.0216462			473.917	789
						16174	0.0169423			473.926	1020
						16175	0.0131406			473.935	824
						16176	0.0100483			473.944	764
						16177	0.0076929			473.953	799
						16178	0.00636369			473.962	745
						16179	0.00634991			473.971	841
						16180	0.0079064			473.98	807
						16181	0.011591			473.989	1210
						16182	0.0180305			473.998	1040
						16183	0.0268873			474.007	912
						16184	0.0367634			474.015	724
						16185	0.0468668			474.024	823
						16186	0.0559095			474.033	755
						16187	0.0587952			474.042	825
						16188	0.0508337			474.051	822
						16189	0.0355099			474.06	924
						16190	0.021598			474.069	1170
						16191	0.0139188			474.078	1680
						16192	0.011467			474.087	1080
						16193	0.0112604			474.096	1040
						16194	0.01104			474.105	1120
						16195	0.0101447			474.114	1100
						16196	0.00922873			474.123	1380
						16197	0.00904966			474.131	1530
						16198	0.0098279			474.14	1120
						16199	0.0111778			474.149	1330
						16200	0.0124106			474.158	1950
						16201	0.013237			474.167	1560
						16202	0.0148693			474.176	1740
						16203	0.0215498			474.185	2520
						16204	0.0418461			474.194	2440
						16205	0.0769359			474.203	2130
						16206	0.102487			474.212	2520
						16207	0.0932583			474.221	2500
						16208	0.0612677			474.229	2710
						16209	0.0335884			474.238	2240
						16210	0.0183886			474.247	2160
						16211	0.0113706			474.256	2300
						16212	0.00909787			474.265	2300
						16213	0.0114946			474.274	1530
						16214	0.0218735			474.283	1690
						16215	0.0422868			474.292	1350
						16216	0.064243			474.301	1320
						16217	0.0743877			474.31	1330
						16218	0.0719772			474.319	1230
						16219	0.0648972			474.327	788
						16220	0.0558958			474.337	803
						16221	0.0446147			474.345	807
						16222	0.0332165			474.354	754
						16223	0.0247178			474.363	612
						16224	0.0202894			474.372	404
						16225	0.0194836			474.381	536
						16226	0.0217908			474.39	323
						16227	0.0270181			474.399	522
						16228	0.034346			474.408	580
						16229	0.0414535			474.417	526
						16230	0.0453378			474.426	333
						16231	0.0439673			474.435	593
						16232	0.0372455			474.443	417
						16233	0.027879			474.452	869
						16234	0.0197453			474.461	863
						16235	0.0145456			474.47	619
						16236	0.011653			474.479	650
						16237	0.0100896			474.488	432
						16238	0.00957997			474.497	484
						16239	0.0106406			474.506	415
						16240	0.0149657			474.515	556
						16241	0.0253377			474.524	392
						16242	0.0427414			474.533	650
						16243	0.0614674			474.542	590
						16244	0.0705309			474.55	399
						16245	0.0643669			474.559	537
						16246	0.0485403			474.568	495
						16247	0.0323556			474.577	709
						16248	0.0209781			474.586	826
						16249	0.0149313			474.595	591
						16250	0.0129547			474.604	535
						16251	0.0140841			474.613	643
						16252	0.017934			474.622	662
						16253	0.0241393			474.631	791
						16254	0.0315705			474.64	689
						16255	0.0379204			474.649	620
						16256	0.0408406			474.658	908
						16257	0.0396009			474.666	917
						16258	0.0351656			474.675	832
						16259	0.0291256			474.684	546
						16260	0.0231338			474.693	632
						16261	0.0185539			474.702	893
						16262	0.015985			474.711	1060
						16263	0.01531			474.72	825
						16264	0.0161296			474.729	706
						16265	0.0181475			474.738	1060
						16266	0.0211572			474.747	1020
						16267	0.0243046			474.756	1310
						16268	0.0261848			474.764	1450
						16269	0.0264878			474.774	1380
						16270	0.0259093			474.782	2070
						16271	0.0244974			474.791	2790
						16272	0.0217564			474.8	2390
						16273	0.0179065			474.809	2870
						16274	0.0139877			474.818	3830
						16275	0.0110882			474.827	4010
						16276	0.010007			474.836	3820
						16277	0.0119422			474.845	3660
						16278	0.0202274			474.854	3680
						16279	0.0385747			474.863	2670
						16280	0.0608889			474.872	2150
						16281	0.0706686			474.88	1770
						16282	0.0620253			474.889	1280
						16283	0.0461299			474.898	978
						16284	0.0330788			474.907	1550
						16285	0.0240704			474.916	1050
						16286	0.0176999			474.925	1190
						16287	0.0136296			474.934	1010
						16288	0.0119973			474.943	960
						16289	0.0126447			474.952	928
						16290	0.0152205			474.961	1100
						16291	0.0194974			474.97	1060
						16292	0.0250553			474.979	927
						16293	0.0305581			474.988	1390
						16294	0.0333956			474.997	1480
						16295	0.0330857			475.005	997
						16296	0.03947			475.014	742
						16297	0.0779001			475.023	855
						16298	0.146496			475.032	989
						16299	0.172804			475.041	1100
						16300	0.119016			475.05	1140
						16301	0.0512608			475.059	1430
						16302	0.019339			475.068	1240
						16303	0.0104409			475.077	1570
						16304	0.00847114			475.086	1550
						16305	0.009029			475.095	1630
						16306	0.0114739			475.104	1680
						16307	0.0161503			475.113	1720
						16308	0.0240291			475.122	1780
						16309	0.0378722			475.13	1860
						16310	0.0659854			475.139	2200
						16311	0.117914			475.148	1900
						16312	0.174113			475.157	2600
						16313	0.185132			475.166	2480
						16314	0.140504			475.175	2010
						16315	0.0845806			475.184	2250
						16316	0.0494563			475.193	2280
						16317	0.0333129			475.202	2170
						16318	0.0270319			475.211	2260
						16319	0.026109			475.22	1970
						16320	0.0289259			475.228	2100
						16321	0.0351243			475.238	1920
						16322	0.0453172			475.246	2410
						16323	0.05936			475.255	1860
						16324	0.0721838			475.264	1240
						16325	0.0748009			475.273	1170
						16326	0.0643256			475.282	1440
						16327	0.0477896			475.291	900
						16328	0.0338846			475.3	1100
						16329	0.0259644			475.309	1090
						16330	0.0236366			475.318	755
						16331	0.0259231			475.327	883
						16332	0.0320388			475.336	1050
						16333	0.0410747			475.345	938
						16334	0.0517773			475.353	714
						16335	0.0625418			475.362	615
						16336	0.073148			475.371	750
						16337	0.0874732			475.38	801
						16338	0.114057			475.389	773
						16339	0.159375			475.398	800
						16340	0.211717			475.407	610
						16341	0.237199			475.416	602
						16342	0.211923			475.425	970
						16343	0.153107			475.434	834
						16344	0.0971151			475.443	773
						16345	0.0619978			475.452	702
						16346	0.0452001			475.461	573
						16347	0.0393047			475.47	641
						16348	0.0393323			475.478	603
						16349	0.0431202			475.487	711
						16350	0.0506202			475.496	608
						16351	0.0628862			475.505	780
						16352	0.0798285			475.514	883
						16353	0.0965642			475.523	417
						16354	0.1029			475.532	850
						16355	0.0920187			475.541	751
						16356	0.0698422			475.55	810
						16357	0.0490156			475.559	645
						16358	0.0358336			475.568	573
						16359	0.0288019			475.577	675
						16360	0.0249933			475.586	860
						16361	0.0228032			475.594	593
						16362	0.0216531			475.603	426
						16363	0.0212674			475.612	399
						16364	0.0215635			475.621	369
						16365	0.0232371			475.63	515
						16366	0.028919			475.639	509
						16367	0.0494701			475.648	702
						16368	0.126936			475.657	514
						16369	0.338095			475.666	582
						16370	0.647946			475.675	737
						16371	0.801529			475.684	631
						16372	0.640646			475.693	753
						16373	0.353109			475.702	736
						16374	0.159168			475.711	735
						16375	0.0781067			475.72	591
						16376	0.0506478			475.728	301
						16377	0.0421835			475.737	656
						16378	0.0403929			475.746	746
						16379	0.0399866			475.755	966
						16380	0.0382372			475.764	1190
						16381	0.0360885			475.773	1380
						16382	0.0371628			475.782	1750
						16383	0.0436849			475.791	2260
						16384	0.0538021			475.8	2340
						16385	0.0627002			475.809	1920
						16386	0.0665777			475.818	2160
						16387	0.0662471			475.827	1870
						16388	0.067108			475.836	1600
						16389	0.0763849			475.845	1520
						16390	0.0993879			475.853	1420
						16391	0.133617			475.862	1240
						16392	0.166193			475.871	795
						16393	0.181413			475.88	684
						16394	0.175628			475.889	671
						16395	0.160408			475.898	986
						16396	0.146702			475.907	1010
						16397	0.134374			475.916	798
						16398	0.118534			475.925	961
						16399	0.0983548			475.934	635
						16400	0.0770736			475.943	773
						16401	0.059298			475.952	815
						16402	0.0471423			475.961	996
						16403	0.0403102			475.97	938
						16404	0.0376656			475.978	884
						16405	0.0380582			475.988	854
						16406	0.0406133			475.996	855
						16407	0.045572			476.005	1170
						16408	0.0550142			476.014	902
						16409	0.073148			476.023	1300
						16410	0.108754			476.032	952
						16411	0.176179			476.041	816
						16412	0.273632			476.05	1080
						16413	0.347875			476.059	893
						16414	0.331277			476.068	1350
						16415	0.234788			476.077	1180
						16416	0.134512			476.086	859
						16417	0.074732			476.095	1290
						16418	0.0483957			476.104	776
						16419	0.0381959			476.113	1410
						16420	0.0345871			476.122	1370
						16421	0.0335747			476.13	1400
						16422	0.0334438			476.139	1660
						16423	0.0336573			476.148	1720
						16424	0.0349727			476.157	1650
						16425	0.0405857			476.166	1490
						16426	0.0608958			476.175	2080
						16427	0.123975			476.184	2250
						16428	0.270188			476.193	2350
						16429	0.489267			476.202	2800
						16430	0.667368			476.211	3260
						16431	0.682795			476.22	3640
						16432	0.54154			476.229	4290
						16433	0.34939			476.238	3770
						16434	0.19808			476.247	3320
						16435	0.114264			476.255	2420
						16436	0.0774869			476.264	2100
						16437	0.0597526			476.273	2020
						16438	0.0481065			476.282	1760
						16439	0.0412331			476.291	1380
						16440	0.040689			476.3	1460
						16441	0.0482511			476.309	1340
						16442	0.066557			476.318	941
						16443	0.0974595			476.327	910
						16444	0.138644			476.336	969
						16445	0.184099			476.345	718
						16446	0.229141			476.354	699
						16447	0.268191			476.363	444
						16448	0.286373			476.372	514
						16449	0.267984			476.381	439
						16450	0.217915			476.389	352
						16451	0.160132			476.399	620
						16452	0.114884			476.407	782
						16453	0.0876109			476.416	661
						16454	0.0746631			476.425	552
						16455	0.0712885			476.434	647
						16456	0.0734923			476.443	846
						16457	0.0783133			476.452	670
						16458	0.0829277			476.461	402
						16459	0.0862335			476.47	454
						16460	0.088093			476.479	626
						16461	0.0892638			476.488	710
						16462	0.0900214			476.497	790
						16463	0.0904346			476.506	987
						16464	0.0894016			476.515	944
						16465	0.0849249			476.524	607
						16466	0.0756962			476.533	543
						16467	0.0637884			476.541	515
						16468	0.0529825			476.55	658
						16469	0.046185			476.559	826
						16470	0.0440913			476.568	832
						16471	0.046123			476.577	766
						16472	0.0514605			476.586	950
						16473	0.0597526			476.595	1090
						16474	0.0717017			476.604	649
						16475	0.0891949			476.613	568
						16476	0.113024			476.622	644
						16477	0.136372			476.631	519
						16478	0.144567			476.64	511
						16479	0.128658			476.649	505
						16480	0.0969085			476.658	859
						16481	0.0659716			476.667	744
						16482	0.0454205			476.675	701
						16483	0.0348074			476.685	475
						16484	0.030014			476.693	570
						16485	0.0283129			476.702	730
						16486	0.0290085			476.711	1100
						16487	0.0317289			476.72	1180
						16488	0.0360816			476.729	1650
						16489	0.0421698			476.738	2050
						16490	0.049904			476.747	2140
						16491	0.0583132			476.756	2710
						16492	0.0664537			476.765	3640
						16493	0.0744565			476.774	4790
						16494	0.0819635			476.783	6010
						16495	0.0861646			476.792	7110
						16496	0.0829277			476.801	6450
						16497	0.0719083			476.81	5370
						16498	0.0569288			476.819	4240
						16499	0.0433612			476.827	3320
						16500	0.0343116			476.837	2200
						16501	0.0298763			476.845	1310
						16502	0.0286435			476.854	1200
						16503	0.0291738			476.863	1120
						16504	0.0300622			476.872	1400
						16505	0.0301104			476.881	1380
						16506	0.0291945			476.89	1450
						16507	0.0280168			476.899	1240
						16508	0.0270526			476.908	870
						16509	0.0262468			476.917	1240
						16510	0.0252688			476.926	907
						16511	0.0241324			476.935	1590
						16512	0.0232922			476.944	1130
						16513	0.0232096			476.953	1460
						16514	0.0238845			476.962	1330
						16515	0.024766			476.971	1280
						16516	0.0253032			476.979	1370
						16517	0.0255994			476.988	1140
						16518	0.026171			476.997	1340
						16519	0.0271559			477.006	1160
						16520	0.0282578			477.015	1030
						16521	0.0291945			477.024	973
						16522	0.0297799			477.033	1140
						16523	0.0296421			477.042	1580
						16524	0.0284024			477.051	1640
						16525	0.0260333			477.06	1160
						16526	0.0229961			477.069	1450
						16527	0.0198418			477.078	1520
						16528	0.0169698			477.087	1960
						16529	0.0146902			477.096	2020
						16530	0.0133334			477.105	2370
						16531	0.0130786			477.114	2100
						16532	0.0135883			477.123	2070
						16533	0.0141323			477.132	1840
						16534	0.0142425			477.14	1590
						16535	0.0140772			477.149	1970
						16536	0.0141874			477.158	1850
						16537	0.0149932			477.167	1570
						16538	0.0164464			477.176	1810
						16539	0.0182508			477.185	1830
						16540	0.0200139			477.194	1910
						16541	0.0208404			477.203	1950
						16542	0.0197798			477.212	2100
						16543	0.0172315			477.221	2080
						16544	0.0147246			477.23	1980
						16545	0.0131406			477.239	2310
						16546	0.0123692			477.248	2550
						16547	0.0121075			477.257	1830
						16548	0.0122659			477.266	1310
						16549	0.0132026			477.275	1480
						16550	0.0163707			477.284	1240
						16551	0.0247798			477.293	1250
						16552	0.0377758			477.301	947
						16553	0.0452552			477.31	1150
						16554	0.0397868			477.319	1050
						16555	0.0288776			477.328	810
						16556	0.0226173			477.337	899
						16557	0.022204			477.346	705
						16558	0.0240567			477.355	512
						16559	0.0248005			477.364	631
						16560	0.0233198			477.373	832
						16561	0.0208679			477.382	520
						16562	0.0191117			477.391	828
						16563	0.0186159			477.4	536
						16564	0.0189464			477.409	634
						16565	0.0193252			477.418	579
						16566	0.0190911			477.427	646
						16567	0.017996			477.436	443
						16568	0.016412			477.445	429
						16569	0.0151103			477.454	607
						16570	0.0145662			477.462	471
						16571	0.0146282			477.471	865
						16572	0.0148624			477.48	1010
						16573	0.0151585			477.489	786
						16574	0.0160883			477.498	840
						16575	0.0188294			477.507	645
						16576	0.024222			477.516	932
						16577	0.0305306			477.525	599
						16578	0.0333956			477.534	811
						16579	0.0306339			477.543	687
						16580	0.0248625			477.552	704
						16581	0.0198211			477.561	694
						16582	0.0170249			477.57	477
						16583	0.016288			477.579	463
						16584	0.016653			477.588	393
						16585	0.0169354			477.597	665
						16586	0.0165704			477.606	624
						16587	0.0158335			477.615	788
						16588	0.0153032			477.623	643
						16589	0.015372			477.632	441
						16590	0.0160952			477.641	807
						16591	0.0172109			477.65	953
						16592	0.0183197			477.659	606
						16593	0.0191324			477.668	625
						16594	0.0192013			477.677	607
						16595	0.0177343			477.686	515
						16596	0.0146076			477.695	686
						16597	0.0111916			477.704	683
						16598	0.00915985			477.713	697
						16599	0.00895324			477.722	673
						16600	0.0101034			477.731	838
						16601	0.0119354			477.74	1060
						16602	0.0137122			477.749	981
						16603	0.0147178			477.758	1100
						16604	0.0146971			477.767	1240
						16605	0.0145249			477.776	1860
						16606	0.0185263			477.785	1810
						16607	0.0367634			477.793	2260
						16608	0.0675281			477.803	1880
						16609	0.0803794			477.811	2040
						16610	0.0589192			477.82	1960
						16611	0.0298143			477.829	1310
						16612	0.0150965			477.838	1390
						16613	0.0109918			477.847	1240
						16614	0.010496			477.856	1240
						16615	0.0110331			477.865	914
						16616	0.0119147			477.874	1070
						16617	0.0136709			477.883	1140
						16618	0.0176723			477.892	819
						16619	0.0251517			477.901	889
						16620	0.03624			477.91	1050
						16621	0.0474315			477.919	1100
						16622	0.0516258			477.928	898
						16623	0.0455858			477.937	813
						16624	0.0340912			477.946	990
						16625	0.0235883			477.955	1070
						16626	0.0165359			477.964	1020
						16627	0.0124037			477.973	905
						16628	0.0101654			477.981	1040
						16629	0.00924939			477.99	800
						16630	0.0095111			477.999	1050
						16631	0.0111433			478.008	959
						16632	0.0151792			478.017	1610
						16633	0.0239465			478.026	1300
						16634	0.0386711			478.035	1450
						16635	0.0531065			478.044	1310
						16636	0.0550142			478.053	966
						16637	0.0418254			478.062	745
						16638	0.0247316			478.071	848
						16639	0.0130442			478.08	1120
						16640	0.00719014			478.089	1100
						16641	0.00456891			478.098	1130
						16642	0.00349452			478.107	1430
						16643	0.00329273			478.116	1370
						16644	0.003697			478.125	1250
						16645	0.00463296			478.134	1240
						16646	0.00624661			478.143	1520
						16647	0.00890503			478.152	1410
						16648	0.0137949			478.161	1430
						16649	0.0303446			478.17	1470
						16650	0.0888506			478.178	1590
						16651	0.184513			478.187	1580
						16652	0.221978			478.196	1500
						16653	0.157584			478.205	1680
						16654	0.0772802			478.214	1640
						16655	0.0397524			478.223	2100
						16656	0.0282371			478.232	1670
						16657	0.0233404			478.241	1790
						16658	0.0196834			478.25	1810
						16659	0.0170869			478.259	1680
						16660	0.0161985			478.268	1710
						16661	0.0175001			478.277	1590
						16662	0.0222936			478.286	1260
						16663	0.0331201			478.295	808
						16664	0.0490844			478.304	1260
						16665	0.0607856			478.313	1020
						16666	0.0592911			478.322	1130
						16667	0.0477414			478.331	935
						16668	0.0344287			478.34	1010
						16669	0.0231338			478.349	854
						16670	0.0149313			478.358	563
						16671	0.0102411			478.366	722
						16672	0.00818188			478.375	637
						16673	0.00747251			478.384	700
						16674	0.00738298			478.393	806
						16675	0.00774111			478.402	793
						16676	0.00874663			478.411	1070
						16677	0.0105511			478.42	725
						16678	0.0129822			478.429	689
						16679	0.0155649			478.438	543
						16680	0.0178583			478.447	963
						16681	0.0197591			478.456	850
						16682	0.0225071			478.465	872
						16683	0.0328515			478.474	415
						16684	0.0640777			478.483	664
						16685	0.109236			478.492	495
						16686	0.126523			478.501	573
						16687	0.0979416			478.51	603
						16688	0.0580928			478.519	587
						16689	0.0364672			478.528	974
						16690	0.0314052			478.537	896
						16691	0.0339397			478.546	492
						16692	0.0387193			478.555	652
						16693	0.0420045			478.563	585
						16694	0.0413295			478.572	603
						16695	0.0368529			478.581	966
						16696	0.0323212			478.59	434
						16697	0.033919			478.599	731
						16698	0.0454962			478.608	633
						16699	0.0631961			478.617	852
						16700	0.0767293			478.626	889
						16701	0.0774869			478.635	1020
						16702	0.0655584			478.644	491
						16703	0.0487125			478.653	619
						16704	0.0351794			478.662	485
						16705	0.0276449			478.671	858
						16706	0.0246008			478.68	838
						16707	0.0241049			478.689	672
						16708	0.0252619			478.698	830
						16709	0.0280581			478.707	850
						16710	0.0329066			478.716	827
						16711	0.0392634			478.725	556
						16712	0.043802			478.734	1040
						16713	0.0423075			478.743	1130
						16714	0.0347317			478.752	1240
						16715	0.0257302			478.76	1640
						16716	0.0199726			478.769	1370
						16717	0.020069			478.778	1610
						16718	0.0302069			478.787	2180
						16719	0.0646217			478.796	2440
						16720	0.159994			478.805	2160
						16721	0.366608			478.814	2050
						16722	0.671431			478.823	2010
						16723	0.925497			478.832	1380
						16724	0.955111			478.841	1630
						16725	0.75814			478.85	1810
						16726	0.48665			478.859	1330
						16727	0.269706			478.868	950
						16728	0.140366			478.877	1160
						16729	0.0765915			478.886	1060
						16730	0.0501932			478.895	768
						16731	0.0437331			478.904	936
						16732	0.049353			478.913	1370
						16733	0.063506			478.922	1050
						16734	0.0821012			478.931	1140
						16735	0.0992501			478.94	1480
						16736	0.109925			478.949	1150
						16737	0.112198			478.958	1350
						16738	0.105862			478.967	940
						16739	0.0918809			478.976	1430
						16740	0.0733546			478.985	1290
						16741	0.0550624			478.993	1040
						16742	0.0404962			479.002	1010
						16743	0.0308611			479.011	1130
						16744	0.0257027			479.02	1080
						16745	0.0240636			479.029	936
						16746	0.0251242			479.038	1190
						16747	0.0285057			479.047	1350
						16748	0.0342771			479.056	1220
						16749	0.0425003			479.065	1290
						16750	0.0526588			479.074	1250
						16751	0.0629275			479.083	1890
						16752	0.0696356			479.092	1870
						16753	0.0690846			479.101	1440
						16754	0.0603999			479.11	1410
						16755	0.0472456			479.119	1760
						16756	0.0342771			479.128	1570
						16757	0.0240085			479.137	1450
						16758	0.0167839			479.146	1420
						16759	0.0122659			479.155	1440
						16760	0.0102067			479.164	1810
						16761	0.0106061			479.173	1730
						16762	0.0142012			479.182	1970
						16763	0.0232302			479.191	1920
						16764	0.04197			479.2	2110
						16765	0.0743188			479.209	1660
						16766	0.115297			479.217	1620
						16767	0.143879			479.226	1800
						16768	0.139333			479.235	2250
						16769	0.105999			479.244	2020
						16770	0.0673284			479.253	1730
						16771	0.0391945			479.262	1570
						16772	0.0231545			479.271	1230
						16773	0.0152067			479.28	1300
						16774	0.0118665			479.289	1380
						16775	0.0110607			479.298	872
						16776	0.0116392			479.307	1110
						16777	0.0127412			479.316	918
						16778	0.0135883			479.325	759
						16779	0.0138087			479.334	482
						16780	0.0134987			479.343	964
						16781	0.0129202			479.352	778
						16782	0.0123142			479.361	648
						16783	0.0119078			479.37	688
						16784	0.0119216			479.379	715
						16785	0.0126723			479.388	562
						16786	0.0142908			479.397	363
						16787	0.0163156			479.406	782
						16788	0.0178376			479.415	752
						16789	0.018182			479.424	640
						16790	0.0175208			479.433	704
						16791	0.0165842			479.442	455
						16792	0.0158954			479.451	582
						16793	0.0153651			479.459	728
						16794	0.0148073			479.469	766
						16795	0.0144836			479.478	1010
						16796	0.0147591			479.486	943
						16797	0.0155029			479.495	775
						16798	0.0161227			479.504	752
						16799	0.0160745			479.513	820
						16800	0.0154478			479.522	791
						16801	0.0155924			479.531	597
						16802	0.0194354			479.54	666
						16803	0.0311366			479.549	949
						16804	0.0544082			479.558	628
						16805	0.0867845			479.567	717
						16806	0.1133			479.576	788
						16807	0.11454			479.585	614
						16808	0.0887128			479.594	787
						16809	0.0557098			479.603	1040
						16810	0.0324245			479.612	749
						16811	0.0190773			479.621	642
						16812	0.0103995			479.63	697
						16813	0.00478654			479.639	576
						16814	0.00203514			479.648	793
						16815	0.00100276			479.657	569
						16816	0.000746563			479.666	550
						16817	0.00168321			479.675	588
						16818	0.0103651			479.684	613
						16819	0.0791398			479.693	621
						16820	0.498702			479.702	554
						16821	2.03983			479.711	509
						16822	4.91382			479.72	727
						16823	7.03781			479.728	997
						16824	6.22168			479.738	1150
						16825	3.57428			479.747	1170
						16826	1.45925			479.755	1050
						16827	0.489198			479.764	1520
						16828	0.163782			479.773	1340
						16829	0.0723215			479.782	1310
						16830	0.0609371			479.791	1230
						16831	0.100214			479.8	1260
						16832	0.192295			479.809	1540
						16833	0.302282			479.818	1710
						16834	0.361649			479.827	1350
						16835	0.352833			479.836	1090
						16836	0.316676			479.845	1310
						16837	0.278866			479.854	1420
						16838	0.238439			479.863	711
						16839	0.196978			479.872	906
						16840	0.163231			479.881	937
						16841	0.147322			479.89	927
						16842	0.155793			479.899	961
						16843	0.181895			479.908	1040
						16844	0.20235			479.917	832
						16845	0.198424			479.926	899
						16846	0.175146			479.935	596
						16847	0.151386			479.944	913
						16848	0.140228			479.953	936
						16849	0.144292			479.962	1270
						16850	0.159994			479.971	990
						16851	0.181895			479.98	998
						16852	0.20483			479.989	1150
						16853	0.224251			479.998	658
						16854	0.234788			480.007	1080
						16855	0.229692			480.015	1060
						16856	0.20483			480.024	1100
						16857	0.165573			480.034	1510
						16858	0.124457			480.042	978
						16859	0.0913988			480.051	946
						16860	0.0688091			480.06	1010
						16861	0.0550831			480.069	801
						16862	0.0480031			480.078	662
						16863	0.0460816			480.087	1080
						16864	0.0478585			480.096	1310
						16865	0.0510473			480.105	1300
						16866	0.0533613			480.114	1340
						16867	0.0539467			480.123	1280
						16868	0.0533338			480.132	1380
						16869	0.0522663			480.141	1520
						16870	0.0510197			480.15	1100
						16871	0.0492497			480.159	1390
						16872	0.0463916			480.168	1560
						16873	0.0423282			480.177	1420
						16874	0.0375072			480.186	1440
						16875	0.0326518			480.195	1630
						16876	0.0285057			480.204	1720
						16877	0.02562			480.213	1990
						16878	0.0243666			480.222	1670
						16879	0.024766			480.231	1810
						16880	0.0263156			480.24	1580
						16881	0.028554			480.249	1530
						16882	0.0313019			480.258	1990
						16883	0.0341256			480.267	1910
						16884	0.0361091			480.276	1170
						16885	0.0362951			480.285	1110
						16886	0.0341945			480.294	813
						16887	0.0302206			480.303	1000
						16888	0.0255099			480.312	891
						16889	0.0211641			480.321	1250
						16890	0.017996			480.329	1060
						16891	0.0164258			480.339	888
						16892	0.0165566			480.348	621
						16893	0.0183335			480.356	899
						16894	0.0217288			480.365	935
						16895	0.0266875			480.374	696
						16896	0.0325072			480.383	716
						16897	0.0374659			480.392	640
						16898	0.0396973			480.401	734
						16899	0.0386298			480.41	638
						16900	0.0350829			480.419	688
						16901	0.0302757			480.428	602
						16902	0.0254065			480.437	816
						16903	0.0215498			480.446	652
						16904	0.0193046			480.455	596
						16905	0.0183541			480.464	493
						16906	0.0178101			480.473	586
						16907	0.0171558			480.482	591
						16908	0.0166806			480.491	444
						16909	0.0172315			480.5	874
						16910	0.0198693			480.509	1030
						16911	0.0256476			480.518	895
						16912	0.0354411			480.527	742
						16913	0.0496147			480.536	645
						16914	0.0665639			480.545	882
						16915	0.0813436			480.554	780
						16916	0.0873354			480.563	759
						16917	0.0817569			480.572	656
						16918	0.067962			480.581	620
						16919	0.0524384			480.59	751
						16920	0.0394769			480.599	687
						16921	0.0303997			480.608	564
						16922	0.0250553			480.617	519
						16923	0.022817			480.626	853
						16924	0.0230925			480.635	719
						16925	0.0255581			480.644	791
						16926	0.0299038			480.653	513
						16927	0.0351656			480.662	698
						16928	0.0393943			480.671	711
						16929	0.0406684			480.68	561
						16930	0.0386229			480.688	359
						16931	0.034408			480.697	523
						16932	0.0295044			480.707	551
						16933	0.025014			480.715	372
						16934	0.0216531			480.724	817
						16935	0.0199726			480.733	1120
						16936	0.0204203			480.742	1230
						16937	0.0233748			480.751	1470
						16938	0.0293184			480.76	1830
						16939	0.038864			480.769	2400
						16940	0.0514605			480.778	2880
						16941	0.0632788			480.787	3720
						16942	0.0685336			480.796	3170
						16943	0.0647939			480.805	3250
						16944	0.0551864			480.814	3300
						16945	0.0451657			480.823	2890
						16946	0.0379824			480.832	2480
						16947	0.033981			480.841	2480
						16948	0.0321421			480.85	1770
						16949	0.0312812			480.859	2210
						16950	0.0306476			480.868	1710
						16951	0.0300553			480.877	1250
						16952	0.029649			480.886	1320
						16953	0.0296283			480.895	983
						16954	0.0302482			480.904	1190
						16955	0.0317909			480.913	934
						16956	0.0347041			480.922	888
						16957	0.0398419			480.931	1050
						16958	0.0480789			480.94	697
						16959	0.0586231			480.949	851
						16960	0.0663986			480.958	995
						16961	0.0638917			480.967	1120
						16962	0.0500486			480.976	1110
						16963	0.0332441			480.985	1340
						16964	0.0213156			480.994	1440
						16965	0.0143527			481.003	1180
						16966	0.00910476			481.012	1060
						16967	0.00461299			481.021	1030
						16968	0.00169561			481.03	973
						16969	0.000386367			481.039	1140
						16970	0			481.048	1140
						16971	0.000144629			481.057	1310
						16972	0.00112673			481.066	1280
						16973	0.00498351			481.075	1130
						16974	0.0208473			481.084	1270
						16975	0.0894016			481.092	1440
						16976	0.324941			481.101	1620
						16977	0.756762			481.111	1520
						16978	1.03018			481.12	1790
						16979	0.817369			481.128	1620
						16980	0.38417			481.137	1850
						16981	0.116124			481.146	1940
						16982	0.0292702			481.155	1830
						16983	0.00977281			481.164	1620
						16984	0.00615707			481.173	1660
						16985	0.00626727			481.182	1950
						16986	0.00820943			481.191	2100
						16987	0.0131268			481.2	2360
						16988	0.0260195			481.209	2210
						16989	0.0597112			481.218	2290
						16990	0.130449			481.227	2760
						16991	0.229279			481.236	2770
						16992	0.304073			481.245	2020
						16993	0.308618			481.254	1630
						16994	0.256207			481.263	1590
						16995	0.189058			481.272	1460
[truncated: 102,119 more rows]

## Sheet: Figure 3d
Figure 3d
phospholipase A1 assays
					uncrosslinked	crosslinked							uncrosslinked	crosslinked							uncrosslinked	crosslinked
					wild-type	wild-type	Arg180Lys	Glu458Gln	Gln459Lys	Gln460Lys	Lys461Gln		wild-type	wild-type	Arg180Lys	Glu458Gln	Gln459Lys	Gln460Lys	Lys461Gln		wild-type	wild-type	Arg180Lys	Glu458Gln	Gln459Lys	Gln460Lys	Lys461Gln
				time (min)
				0	0	0	0	0	0	0	0		0	0	0	0	0	0	0		0	0	0	0	0	0	0
				4	-5276	251194	6876	65836	391263	88930	-2989		2061	684120	14070	38096	330876	107492	4726		-3405	826336	-6345	56525	625187	149644	-32535
				8	-7683	499562	9728	139734	732490	162937	-7795		8788	1450925	18578	91279	716490	232395	18674		2456	1531545	3090	125200	1253949	282079	-16735
				12	-8529	749678	13861	222349	978352	296831	-7713		12954	2046682	20464	132213	1158893	334765	19853		8969	2103951	8601	191303	1779513	392540	-20385
				16	-25257	931279	13330	257459	1170913	358974	-23891		9218	2650433	22932	173995	1689222	451115	19685		5792	2638321	10690	232583	2244193	493809	-19829
				20	-30874	1204888	16939	310161	1399611	474122	-27425		11758	3096478	28098	213964	2163649	547066	23127		11850	3069016	26582	285721	2621050	598213	10922
				24	-36387	1529251	29280	348360	1529892	554487	-42763		17203	3476912	26274	249884	2558479	641848	25746		18207	3356284	30552	321734	2909612	684828	-8711
				28	-32979	1934630	49133	412152	1702862	676680	-37305		11886	3755475	24418	278037	2981788	722986	25134		15230	3629889	30700	354939	3219594	770791	-15007
				32	-29168	2300823	72615	468720	1848160	802179	-22113		4975	3975591	26913	309479	3229431	817302	19400		11352	3777183	40964	393518	3385116	856498	-8132
				36	-31928	2630407	80827	530055	1979660	908740	-21423		11317	4110102	29123	333400	3450279	871435	19985		15859	3936132	42128	430846	3563342	955073	-9632
				40	-38245	2912993	76534	569803	2086931	1013078	-32594		-8789	4243008	9659	343702	3648228	937986	2570		22746	4033050	50846	483043	3690563	1042936	-4073
				44	-50767	3129971	69088	603870	2171576	1076945	-42940		11190	4303527	35188	391015	3770544	1041080	25809		20522	4105640	53896	487978	3798328	1153193	-1632
				48	-45595	3271198	74636	638863	2215232	1146186	-51145		6914	4347210	33233	410649	3879201	1120868	18560		16974	4092987	52932	505122	3819366	1218844	-8367
				52	-61042	3364841	65039	670855	2269558	1223643	-45933		10320	4420053	44750	437701	3996893	1234599	27976		13648	4168498	54673	533307	3914079	1330284	-10390
				56	-66345	3509237	78475	713974	2354023	1320013	-60907		15369	4462133	72668	464217	4082659	1346447	33113		17535	4174839	57288	561250	3956081	1426644	1629
				60	-56889	3573351	95778	758867	2396656	1401137	-51975		11244	4453730	41095	470804	4117613	1503488	22670		20030	4219690	59761	582915	4029115	1542255	-7378

## Sheet: Figure 3e
Figure 3c
bacterial competition co-cultures
			inhibitors:		competitive indices
			wild-type / pSCBAD (vector)		683.7	734.7	462
			∆tssM / pSCBAD (vector)		0.7	1.8	1.5
			∆tle-tli / pSCBAD (vector)		2.3	4.5	1
			∆tle-tli / pSCBAD-tle-tli		650.4	301.3	750
			∆tle-tli / pSCBAD-tle(R180K)-tli		2.9	2.3	1.1
			∆tle-tli / pSCBAD-tle(E458Q)-tli		27.7	15.4	9.8
			∆tle-tli / pSCBAD-tle(Q459K)-tli		157.6	258.2	617.6
			∆tle-tli / pSCBAD-tle(Q460K)-tli		124.7	108.4	106.7
			∆tle-tli / pSCBAD-tle(K461Q)-tli		2.2	1.2	1.9
			∆tle-tli / pSCBAD-tle(K461Q-disulfide)-tli		1.4	2.4	2.7

[truncated: 20 more sheets: Figure 3f, Figure 4a, Figure 4b, Figure 5a, Figure 5b, Figure 5c, Figure 5d, Figure 5e, Figure 6c, Figure 6d, Sup. Fig. 1a, Sup. Fig. 1b, Sup. Fig. 1c, Sup. Fig. 1d, Sup. Fig. 3, Sup. Fig. 4, Sup. Fig. 5a, Sup. Fig. 5b, Sup. Fig. 6a, Sup. Fig. 6b]
